# Supplementary material for: Hexa­kis­(dimethyl­formamide-κO)manganese(II) (dimethyl­formamide-κO)pentakis(­thio­cyanato­-κN)chromate(III)
Source: Acta Crystallogr Sect E Struct Rep Online. 2012 May 26;68(Pt 6):m823. doi: 10.1107/S1600536812023069 (PMC3379144; doi:10.1107/S1600536812023069)
Supplement: Supplementary file 1 [file e-68-0m823-sup1.cif]

##############################################################################
#                                                                            #
# This CIF contains the data in a paper accepted for publication in          #
# Acta Crystallographica Section E. It conforms to the requirements of       #
# Notes for Authors for Acta Crystallographica Section E, and has been       #
# peer reviewed under the auspices of the IUCr Commission on Journals.       #
#                                                                            #
# Full details of the Crystallographic Information File format               #
# are given in the paper "The Crystallographic Information File (CIF):       #
# a New Standard Archive File for Crystallography" by S. R. Hall, F. H.      #
# Allen and I. D. Brown [Acta Cryst. (1991), A47, 655-685].                  #
#                                                                            #
# The current version of the core CIF dictionary is obtainable from          #
# ftp://ftp.iucr.org/pub/cif_core.dic.                                       #
#                                                                            #
# Software is freely available for graphical display of the structure(s)     #
# in this CIF. For information consult the CIF software page                 #
# http://www.iucr.org/resources/cif/software.                                #
#                                                                            #
# This file may be used for bona fide research purposes within the           #
# scientific community so long as proper attribution is given to the journal # 
# article from which it was obtained.                                        #
#                                                                            #
##############################################################################
data_I
_audit_creation_method
;
<i>CrysAlis RED</i> (Oxford Diffraction, 2010)
;
_chemical_name_systematic
;
Hexakis(dimethylformamide-\k<i>O</i>)manganese(II)
(dimethylformamide-\k<i>O</i>)pentakis(thiocyanato-\k<i>N</i>)chromate(III)
;
_chemical_name_common     ?
_chemical_formula_moiety     'C18 H42 Mn N6 O6 2+, C8 H7 Cr N6 O S5 2-'
_chemical_formula_sum     'C26 H49 Cr Mn N12 O7 S5'
_chemical_formula_iupac     '[Mn (C3 H7 N O)6] [Cr (N C S)5 (C3 H7 N O)]'
_chemical_formula_weight     909.01
_chemical_melting_point     ?
_symmetry_cell_setting     monoclinic
_symmetry_space_group_name_H-M     'P 21/c'
_symmetry_space_group_name_Hall     '-P 2ybc'
loop_
    _symmetry_equiv_pos_as_xyz
    'x, y, z'
    '-x, y+1/2, -z+1/2'
    '-x, -y, -z'
    'x, -y-1/2, z-1/2'
_cell_length_a     15.327(3)
_cell_length_b     17.742(2)
_cell_length_c     17.278(2)
_cell_angle_alpha     90.00
_cell_angle_beta     110.36(2)
_cell_angle_gamma     90.00
_cell_volume     4404.9(11)
_cell_formula_units_Z     4
_cell_measurement_reflns_used     300
_cell_measurement_theta_min     3.2
_cell_measurement_theta_max     28.5
_cell_measurement_temperature     294(2)
_exptl_crystal_description     block
_exptl_crystal_colour     blue
_exptl_crystal_size_max     0.40
_exptl_crystal_size_mid     0.20
_exptl_crystal_size_min     0.10
_exptl_crystal_density_diffrn     1.371
_exptl_crystal_density_meas     ?
_exptl_crystal_density_method     'not measured'
_exptl_crystal_F_000     1896
_exptl_absorpt_coefficient_mu     0.822
_exptl_absorpt_correction_type     multi-scan
_exptl_absorpt_process_details
;
(<i>CrysAlis RED</i>; Oxford Diffraction, 2010)
;
_exptl_absorpt_correction_T_min     0.7345
_exptl_absorpt_correction_T_max     0.9223
_exptl_special_details
;
Absorption correction: <i>CrysAlis RED</i> (Oxford Diffraction, 2010)
Empirical absorption correction using spherical harmonics,
implemented in SCALE3 ABSPACK scaling algorithm.
;
_diffrn_ambient_temperature     294(2)
_diffrn_radiation_type     MoK\a
_diffrn_radiation_wavelength     0.71073
_diffrn_radiation_source     'Enhance (Mo) X-ray Source'
_diffrn_radiation_monochromator     graphite
_diffrn_measurement_device_type     'Oxford Diffraction Xcalibur Sapphire3'
_diffrn_measurement_method     '\w scans'
_diffrn_detector_area_resol_mean     16.1827
_diffrn_reflns_number     20206
_diffrn_reflns_av_R_equivalents     0.0919
_diffrn_reflns_av_sigmaI/netI     0.3280
_diffrn_reflns_theta_min     2.70
_diffrn_reflns_theta_max     27.50
_diffrn_reflns_theta_full     27.50
_diffrn_measured_fraction_theta_max     0.950
_diffrn_measured_fraction_theta_full     0.950
_diffrn_reflns_limit_h_min     -19
_diffrn_reflns_limit_h_max     19
_diffrn_reflns_limit_k_min     -23
_diffrn_reflns_limit_k_max     22
_diffrn_reflns_limit_l_min     -12
_diffrn_reflns_limit_l_max     22
_diffrn_standards_number     .
_diffrn_standards_interval_count     ?
_diffrn_standards_interval_time     ?
_diffrn_standards_decay_%     ?
_refine_special_details
;
Refinement of <i>F</i>^2^ against ALL reflections. The weighted <i>R</i>-factor
<i>wR</i> and goodness of fit <i>S</i> are based on <i>F</i>^2^, conventional
<i>R</i>-factors <i>R</i> are based on <i>F</i>, with <i>F</i> set to zero for
negative <i>F</i>^2^. The threshold expression of <i>F</i>^2^ >
\s(<i>F</i>^2^) is used only for calculating <i>R</i>-factors(gt) <i>etc</i>.
and is not relevant to the choice of reflections for refinement.
<i>R</i>-factors based on <i>F</i>^2^ are statistically about twice as large
as those based on <i>F</i>, and <i>R</i>- factors based on ALL data will be
even larger.
;
_reflns_number_total     9620
_reflns_number_gt     2863
_reflns_threshold_expression     I>2sigma(I)
_refine_ls_structure_factor_coef     Fsqd
_refine_ls_matrix_type     full
_refine_ls_R_factor_all     0.2032
_refine_ls_R_factor_gt     0.0531
_refine_ls_wR_factor_gt     0.0813
_refine_ls_wR_factor_ref     0.0995
_refine_ls_goodness_of_fit_ref     0.670
_refine_ls_restrained_S_all     0.671
_refine_ls_number_reflns     9620
_refine_ls_number_parameters     463
_refine_ls_number_restraints     4
_refine_ls_number_constraints     104
_refine_ls_hydrogen_treatment     constr
_refine_ls_weighting_scheme     calc
_refine_ls_weighting_details
         'calc w=1/[\s^2^(Fo^2^)+(0.0294P)^2^+0.0000P] where P=(Fo^2^+2Fc^2^)/3'
_atom_sites_solution_hydrogens     geom
_atom_sites_solution_primary     direct
_atom_sites_solution_secondary     difmap
_refine_ls_shift/su_max     0.000
_refine_ls_shift/su_mean     0.000
_refine_diff_density_max     0.847
_refine_diff_density_min     -0.565
_refine_ls_extinction_method     none
_refine_ls_extinction_coef     ?
loop_
    _atom_type_symbol
    _atom_type_description
    _atom_type_scat_dispersion_real
    _atom_type_scat_dispersion_imag
    _atom_type_scat_source
    'C' 'C' 0.0033 0.0016
                         'International Tables Vol C Tables 4.2.6.8 and 6.1.1.4'
    'H' 'H' 0.0000 0.0000
                         'International Tables Vol C Tables 4.2.6.8 and 6.1.1.4'
    'N' 'N' 0.0061 0.0033
                         'International Tables Vol C Tables 4.2.6.8 and 6.1.1.4'
    'O' 'O' 0.0106 0.0060
                         'International Tables Vol C Tables 4.2.6.8 and 6.1.1.4'
    'S' 'S' 0.1246 0.1234
                         'International Tables Vol C Tables 4.2.6.8 and 6.1.1.4'
    'Cr' 'Cr' 0.3209 0.6236
                         'International Tables Vol C Tables 4.2.6.8 and 6.1.1.4'
    'Mn' 'Mn' 0.3368 0.7283
                         'International Tables Vol C Tables 4.2.6.8 and 6.1.1.4'
_computing_data_collection
;
<i>CrysAlis CCD</i> (Oxford Diffraction, 2010)
;
_computing_cell_refinement
;
<i>CrysAlis RED</i> (Oxford Diffraction, 2010)
;
_computing_data_reduction
;
<i>CrysAlis RED</i> (Oxford Diffraction, 2010)
;
_computing_structure_solution     'SHELXTL (Sheldrick, 2008)'
_computing_structure_refinement     'SHELXTL (Sheldrick, 2008)'
_computing_molecular_graphics     'XP in SHELXTL (Sheldrick, 2008)'
_computing_publication_material     'publCIF (Westrip, 2010)'
loop_
    _atom_site_type_symbol
    _atom_site_label
    _atom_site_fract_x
    _atom_site_fract_y
    _atom_site_fract_z
    _atom_site_U_iso_or_equiv
    _atom_site_adp_type
    _atom_site_calc_flag
    _atom_site_refinement_flags
    _atom_site_occupancy
    _atom_site_symmetry_multiplicity
    _atom_site_disorder_assembly
    _atom_site_disorder_group
    Cr Cr1 0.22880(5) 0.21566(4) 0.23165(5) 0.0298(2) Uani d . 1 1 . .
    Mn Mn1 0.70617(5) 0.21884(4) 0.26170(5) 0.0372(2) Uani d . 1 1 . .
    N N1 0.8824(3) 0.0894(2) 0.1622(2) 0.0450(12) Uani d . 1 1 . .
    N N2 0.4621(3) 0.0800(2) 0.1678(3) 0.0393(11) Uani d . 1 1 . .
    N N3 0.6171(3) 0.3210(2) 0.4454(3) 0.0520(13) Uani d D 1 1 . .
    N N4 0.9826(3) 0.3188(2) 0.3868(2) 0.0329(10) Uani d . 1 1 . .
    N N6 0.7430(3) 0.4134(2) 0.1329(3) 0.0361(10) Uani d . 1 1 . .
    N N7 0.1901(3) 0.1206(2) 0.1662(2) 0.0315(10) Uani d . 1 1 . .
    N N8 0.1676(3) 0.1834(2) 0.3092(2) 0.0340(10) Uani d . 1 1 . .
    N N9 0.2747(3) 0.3103(2) 0.2927(3) 0.0423(12) Uani d . 1 1 . .
    N N10 0.3868(3) 0.3073(2) 0.1029(2) 0.0329(10) Uani d . 1 1 . .
    N N11 0.3458(3) 0.1635(2) 0.2994(2) 0.0357(11) Uani d . 1 1 . .
    N N12 0.1107(3) 0.2669(2) 0.1626(2) 0.0353(11) Uani d . 1 1 . .
    O O1 0.7688(2) 0.14527(17) 0.1978(2) 0.0477(10) Uani d . 1 1 . .
    O O2 0.5714(2) 0.17089(17) 0.1918(2) 0.0441(9) Uani d . 1 1 . .
    O O3 0.6391(3) 0.2817(2) 0.3308(3) 0.0773(13) Uani d D 1 1 . .
    O O4 0.8408(2) 0.2668(2) 0.3198(2) 0.0544(11) Uani d . 1 1 . .
    O O5 0.7315(2) 0.12866(18) 0.35140(19) 0.0438(9) Uani d . 1 1 . .
    O O6 0.6900(2) 0.30489(18) 0.1707(2) 0.0447(9) Uani d . 1 1 . .
    O O7 0.2835(2) 0.24700(16) 0.14712(19) 0.0387(9) Uani d . 1 1 . .
    S S1 0.15171(9) -0.02018(7) 0.08949(9) 0.0478(4) Uani d . 1 1 . .
    S S2 0.06542(10) 0.13086(8) 0.40395(9) 0.0548(4) Uani d . 1 1 . .
    S S3 0.38322(11) 0.43885(8) 0.35746(10) 0.0648(5) Uani d . 1 1 . .
    S S4 0.46635(9) 0.06510(8) 0.41462(9) 0.0527(4) Uani d . 1 1 . .
    S S5 -0.06415(10) 0.32690(9) 0.08380(9) 0.0639(5) Uani d . 1 1 . .
    C C1 0.8415(5) 0.1480(4) 0.1847(4) 0.0816(15) Uani d . 1 1 . .
    H H1A 0.8712 0.1944 0.1908 0.098 Uiso calc R 1 1 . .
    C C2 0.9712(4) 0.0939(3) 0.1524(4) 0.077(2) Uani d . 1 1 . .
    H H2A 0.9950 0.1443 0.1642 0.115 Uiso calc R 1 1 . .
    H H2B 0.9647 0.0811 0.0967 0.115 Uiso calc R 1 1 . .
    H H2C 1.0136 0.0594 0.1898 0.115 Uiso calc R 1 1 . .
    C C3 0.8435(4) 0.0154(3) 0.1565(4) 0.1045(19) Uani d . 1 1 . .
    H H3A 0.7820 0.0187 0.1591 0.157 Uiso calc R 1 1 . .
    H H3B 0.8820 -0.0149 0.2014 0.157 Uiso calc R 1 1 . .
    H H3C 0.8402 -0.0072 0.1051 0.157 Uiso calc R 1 1 . .
    C C4 0.5363(4) 0.1137(3) 0.2144(3) 0.0405(13) Uani d . 1 1 . .
    H H4A 0.5658 0.0952 0.2675 0.049 Uiso calc R 1 1 . .
    C C5 0.4271(4) 0.0114(3) 0.1972(4) 0.0868(15) Uani d . 1 1 . .
    H H5A 0.4554 0.0077 0.2561 0.130 Uiso calc R 1 1 . .
    H H5B 0.4426 -0.0325 0.1720 0.130 Uiso calc R 1 1 . .
    H H5C 0.3608 0.0146 0.1823 0.130 Uiso calc R 1 1 . .
    C C6 0.4090(4) 0.1043(3) 0.0861(3) 0.0569(16) Uani d . 1 1 . .
    H H6A 0.4339 0.1509 0.0747 0.085 Uiso calc R 1 1 . .
    H H6B 0.3454 0.1116 0.0818 0.085 Uiso calc R 1 1 . .
    H H6C 0.4119 0.0668 0.0471 0.085 Uiso calc R 1 1 . .
    N N5 0.8034(3) 0.0143(3) 0.3822(2) 0.0483(12) Uani d . 1 1 . .
    C C7 0.6621(4) 0.3234(3) 0.3923(3) 0.0816(15) Uani d D 1 1 . .
    H H7A 0.7114 0.3568 0.4012 0.098 Uiso calc R 1 1 . .
    C C8 0.5470(4) 0.2770(3) 0.4630(5) 0.1045(19) Uani d D 1 1 . .
    H H8A 0.5281 0.2358 0.4248 0.157 Uiso calc R 1 1 . .
    H H8B 0.4941 0.3083 0.4578 0.157 Uiso calc R 1 1 . .
    H H8C 0.5721 0.2577 0.5183 0.157 Uiso calc R 1 1 . .
    C C9 0.6448(4) 0.3856(3) 0.5001(3) 0.0868(15) Uani d D 1 1 . .
    H H9A 0.6959 0.4108 0.4912 0.130 Uiso calc R 1 1 . .
    H H9B 0.6634 0.3689 0.5564 0.130 Uiso calc R 1 1 . .
    H H9C 0.5933 0.4198 0.4888 0.130 Uiso calc R 1 1 . .
    C C10 0.9062(4) 0.2806(3) 0.3830(3) 0.0426(14) Uani d . 1 1 . .
    H H10A 0.9024 0.2632 0.4325 0.051 Uiso calc R 1 1 . .
    C C11 1.0567(4) 0.3337(3) 0.4630(3) 0.0706(19) Uani d . 1 1 . .
    H H11A 1.0388 0.3172 0.5083 0.106 Uiso calc R 1 1 . .
    H H11B 1.0694 0.3868 0.4679 0.106 Uiso calc R 1 1 . .
    H H11C 1.1116 0.3070 0.4639 0.106 Uiso calc R 1 1 . .
    C C12 0.9917(4) 0.3480(3) 0.3130(3) 0.0528(15) Uani d . 1 1 . .
    H H12A 0.9434 0.3277 0.2659 0.079 Uiso calc R 1 1 . .
    H H12B 1.0513 0.3341 0.3107 0.079 Uiso calc R 1 1 . .
    H H12C 0.9867 0.4020 0.3127 0.079 Uiso calc R 1 1 . .
    C C16 0.7301(3) 0.3674(3) 0.1886(3) 0.0398(14) Uani d . 1 1 . .
    H H16A 0.7518 0.3824 0.2436 0.048 Uiso calc R 1 1 . .
    C C17 0.7130(3) 0.3912(3) 0.0463(3) 0.0555(16) Uani d . 1 1 . .
    H H17A 0.6964 0.3388 0.0413 0.083 Uiso calc R 1 1 . .
    H H17B 0.7628 0.3994 0.0257 0.083 Uiso calc R 1 1 . .
    H H17C 0.6601 0.4208 0.0150 0.083 Uiso calc R 1 1 . .
    C C18 0.7886(4) 0.4847(2) 0.1548(3) 0.0536(15) Uani d . 1 1 . .
    H H18A 0.8060 0.4923 0.2132 0.080 Uiso calc R 1 1 . .
    H H18B 0.7471 0.5242 0.1260 0.080 Uiso calc R 1 1 . .
    H H18C 0.8433 0.4855 0.1397 0.080 Uiso calc R 1 1 . .
    C C19 0.8004(4) 0.0875(3) 0.3649(3) 0.0493(15) Uani d . 1 1 . .
    H H19A 0.8545 0.1096 0.3629 0.059 Uiso calc R 1 1 . .
    C C20 0.8854(4) -0.0308(3) 0.3888(3) 0.0727(19) Uani d . 1 1 . .
    H H20A 0.9328 0.0012 0.3823 0.109 Uiso calc R 1 1 . .
    H H20B 0.8689 -0.0686 0.3465 0.109 Uiso calc R 1 1 . .
    H H20C 0.9082 -0.0546 0.4420 0.109 Uiso calc R 1 1 . .
    C C21 0.7238(4) -0.0250(3) 0.3849(3) 0.074(2) Uani d . 1 1 . .
    H H21A 0.6763 0.0106 0.3842 0.110 Uiso calc R 1 1 . .
    H H21B 0.7404 -0.0545 0.4345 0.110 Uiso calc R 1 1 . .
    H H21C 0.7008 -0.0576 0.3378 0.110 Uiso calc R 1 1 . .
    C C22 0.1741(3) 0.0613(3) 0.1342(3) 0.0325(12) Uani d . 1 1 . .
    C C23 0.1256(3) 0.1623(2) 0.3479(3) 0.0297(12) Uani d . 1 1 . .
    C C24 0.3185(4) 0.3642(3) 0.3215(3) 0.0420(14) Uani d . 1 1 . .
    C C25 0.3606(4) 0.2789(3) 0.1597(3) 0.0421(13) Uani d . 1 1 . .
    H H25A 0.4015 0.2822 0.2139 0.050 Uiso calc R 1 1 . .
    C C26 0.4764(3) 0.3431(3) 0.1240(3) 0.0424(13) Uani d . 1 1 . .
    H H26A 0.5055 0.3450 0.1830 0.064 Uiso calc R 1 1 . .
    H H26B 0.4685 0.3935 0.1022 0.064 Uiso calc R 1 1 . .
    H H26C 0.5148 0.3149 0.1009 0.064 Uiso calc R 1 1 . .
    C C27 0.3291(3) 0.3023(3) 0.0172(3) 0.0440(14) Uani d . 1 1 . .
    H H27A 0.2659 0.2927 0.0128 0.066 Uiso calc R 1 1 . .
    H H27B 0.3508 0.2619 -0.0085 0.066 Uiso calc R 1 1 . .
    H H27C 0.3322 0.3489 -0.0100 0.066 Uiso calc R 1 1 . .
    C C28 0.3953(3) 0.1229(3) 0.3477(3) 0.0314(12) Uani d . 1 1 . .
    C C29 0.0390(4) 0.2920(3) 0.1304(3) 0.0383(13) Uani d . 1 1 . .
loop_
    _atom_site_aniso_label
    _atom_site_aniso_U_11
    _atom_site_aniso_U_22
    _atom_site_aniso_U_33
    _atom_site_aniso_U_12
    _atom_site_aniso_U_13
    _atom_site_aniso_U_23
    Cr1 0.0311(4) 0.0319(4) 0.0270(5) 0.0015(4) 0.0110(4) 0.0068(4)
    Mn1 0.0416(5) 0.0327(4) 0.0430(5) -0.0013(4) 0.0221(4) -0.0004(5)
    N1 0.026(2) 0.060(3) 0.051(3) 0.000(2) 0.016(2) -0.020(3)
    N2 0.043(3) 0.038(3) 0.034(3) -0.010(2) 0.011(2) -0.001(2)
    N3 0.041(3) 0.088(3) 0.036(3) 0.024(3) 0.025(2) 0.012(3)
    N4 0.042(3) 0.023(2) 0.028(3) -0.009(2) 0.006(2) -0.002(2)
    N6 0.033(2) 0.029(2) 0.045(3) -0.001(2) 0.012(2) 0.011(2)
    N7 0.028(2) 0.041(2) 0.026(3) 0.004(2) 0.009(2) 0.009(2)
    N8 0.029(2) 0.045(3) 0.028(3) 0.009(2) 0.012(2) 0.001(2)
    N9 0.049(3) 0.037(3) 0.037(3) 0.004(2) 0.010(2) 0.006(2)
    N10 0.036(3) 0.039(3) 0.030(3) -0.002(2) 0.018(2) 0.013(2)
    N11 0.038(3) 0.041(3) 0.030(3) 0.001(2) 0.014(2) 0.004(2)
    N12 0.042(3) 0.032(3) 0.033(3) 0.002(2) 0.014(2) 0.003(2)
    O1 0.043(2) 0.057(2) 0.051(3) 0.001(2) 0.027(2) -0.004(2)
    O2 0.049(2) 0.0298(18) 0.055(3) -0.0079(19) 0.021(2) 0.0002(19)
    O3 0.082(3) 0.059(2) 0.083(3) -0.003(2) 0.018(3) -0.047(3)
    O4 0.043(2) 0.055(3) 0.050(3) -0.011(2) -0.004(2) 0.007(2)
    O5 0.047(2) 0.048(2) 0.031(2) -0.011(2) 0.007(2) 0.0022(19)
    O6 0.034(2) 0.040(2) 0.053(3) -0.0068(18) 0.0061(18) 0.0076(19)
    O7 0.040(2) 0.0407(19) 0.041(2) -0.0003(18) 0.0208(18) 0.0063(17)
    S1 0.0461(9) 0.0402(8) 0.0479(10) -0.0033(8) 0.0047(8) -0.0079(8)
    S2 0.0556(10) 0.0605(9) 0.0643(11) 0.0111(8) 0.0410(9) 0.0229(9)
    S3 0.0703(11) 0.0513(9) 0.0672(12) -0.0134(9) 0.0169(10) -0.0068(9)
    S4 0.0452(9) 0.0624(9) 0.0395(9) 0.0171(8) 0.0008(7) 0.0036(8)
    S5 0.0514(10) 0.0932(12) 0.0425(10) 0.0329(10) 0.0104(8) -0.0002(9)
    C1 0.059(3) 0.084(4) 0.095(4) -0.006(3) 0.019(3) 0.003(3)
    C2 0.061(4) 0.088(5) 0.088(5) -0.001(4) 0.035(4) -0.036(4)
    C3 0.099(4) 0.053(3) 0.187(6) 0.004(3) 0.083(4) 0.008(3)
    C4 0.035(3) 0.043(3) 0.043(4) 0.001(3) 0.014(3) -0.008(3)
    C5 0.073(3) 0.087(3) 0.082(4) -0.012(3) 0.003(3) 0.001(3)
    C6 0.054(4) 0.058(4) 0.052(4) 0.004(3) 0.009(3) -0.002(3)
    N5 0.060(3) 0.051(3) 0.036(3) -0.011(3) 0.019(3) 0.009(3)
    C7 0.059(3) 0.084(4) 0.095(4) -0.006(3) 0.019(3) 0.003(3)
    C8 0.099(4) 0.053(3) 0.187(6) 0.004(3) 0.083(4) 0.008(3)
    C9 0.073(3) 0.087(3) 0.082(4) -0.012(3) 0.003(3) 0.001(3)
    C10 0.072(4) 0.024(3) 0.041(4) 0.003(3) 0.030(3) 0.012(3)
    C11 0.074(4) 0.061(4) 0.046(4) -0.032(4) -0.019(3) 0.008(3)
    C12 0.056(4) 0.046(3) 0.056(4) -0.009(3) 0.019(3) 0.001(3)
    C16 0.028(3) 0.055(4) 0.043(4) 0.010(3) 0.022(3) 0.005(3)
    C17 0.042(3) 0.068(4) 0.042(4) -0.012(3) -0.004(3) 0.010(3)
    C18 0.061(4) 0.029(3) 0.072(4) -0.002(3) 0.024(3) 0.004(3)
    C19 0.055(4) 0.041(4) 0.040(4) -0.019(3) 0.002(3) 0.008(3)
    C20 0.101(5) 0.055(4) 0.060(5) 0.010(4) 0.026(4) 0.009(4)
    C21 0.111(6) 0.062(4) 0.042(4) -0.035(4) 0.019(4) -0.001(3)
    C22 0.023(3) 0.048(3) 0.022(3) 0.006(3) 0.002(2) 0.011(3)
    C23 0.028(3) 0.029(3) 0.024(3) 0.009(2) -0.001(2) -0.002(2)
    C24 0.054(4) 0.041(3) 0.035(4) 0.003(3) 0.019(3) 0.010(3)
    C25 0.041(3) 0.031(3) 0.053(4) 0.003(3) 0.014(3) -0.004(3)
    C26 0.030(3) 0.055(3) 0.038(3) -0.007(3) 0.008(3) -0.001(3)
    C27 0.035(3) 0.056(3) 0.038(4) 0.006(3) 0.009(3) 0.008(3)
    C28 0.031(3) 0.036(3) 0.031(3) -0.002(3) 0.015(3) -0.005(3)
    C29 0.054(4) 0.035(3) 0.029(3) 0.011(3) 0.019(3) 0.002(3)
_geom_special_details
;
All e.s.d.'s (except the e.s.d. in the dihedral angle between two l.s. planes)
are estimated using the full covariance matrix. The cell e.s.d.'s are taken
into account individually in the estimation of e.s.d.'s in distances, angles
and torsion angles; correlations between e.s.d.'s in cell parameters are only
used when they are defined by crystal symmetry. An approximate (isotropic)
treatment of cell e.s.d.'s is used for estimating e.s.d.'s involving l.s.
planes.
;
loop_
    _geom_bond_atom_site_label_1
    _geom_bond_atom_site_label_2
    _geom_bond_site_symmetry_2
    _geom_bond_distance
    _geom_bond_publ_flag
    Cr1 N8 . 1.969(4) y
    Cr1 N9 . 1.977(4) y
    Cr1 N11 . 1.996(4) y
    Cr1 O7 . 1.999(3) y
    Cr1 N7 . 2.002(4) y
    Cr1 N12 . 2.006(4) y
    Mn1 O4 . 2.133(4) y
    Mn1 O3 . 2.140(4) y
    Mn1 O1 . 2.140(3) y
    Mn1 O6 . 2.143(3) y
    Mn1 O5 . 2.167(3) y
    Mn1 O2 . 2.171(3) y
    N1 C1 . 1.340(7) ?
    N1 C2 . 1.430(6) ?
    N1 C3 . 1.432(6) ?
    N2 C4 . 1.290(6) ?
    N2 C6 . 1.428(6) ?
    N2 C5 . 1.488(6) ?
    N3 C7 . 1.326(2) ?
    N3 C8 . 1.444(2) ?
    N3 C9 . 1.451(2) ?
    N4 C10 . 1.334(6) ?
    N4 C12 . 1.428(5) ?
    N4 C11 . 1.434(6) ?
    N6 C16 . 1.328(5) ?
    N6 C18 . 1.432(5) ?
    N6 C17 . 1.457(5) ?
    N7 C22 . 1.174(5) ?
    N8 C23 . 1.142(5) ?
    N9 C24 . 1.174(5) ?
    N10 C25 . 1.284(5) ?
    N10 C27 . 1.440(5) ?
    N10 C26 . 1.441(5) ?
    N11 C28 . 1.162(5) ?
    N12 C29 . 1.136(5) ?
    O1 C1 . 1.213(6) ?
    O2 C4 . 1.270(5) ?
    O3 C7 . 1.242(2) ?
    O4 C10 . 1.223(6) ?
    O5 C19 . 1.238(6) ?
    O6 C16 . 1.254(5) ?
    O7 C25 . 1.260(5) ?
    S1 C22 . 1.618(5) ?
    S2 C23 . 1.649(5) ?
    S3 C24 . 1.642(6) ?
    S4 C28 . 1.642(5) ?
    S5 C29 . 1.626(6) ?
    C1 H1A . 0.9300 ?
    C2 H2A . 0.9600 ?
    C2 H2B . 0.9600 ?
    C2 H2C . 0.9600 ?
    C3 H3A . 0.9600 ?
    C3 H3B . 0.9600 ?
    C3 H3C . 0.9600 ?
    C4 H4A . 0.9300 ?
    C5 H5A . 0.9600 ?
    C5 H5B . 0.9600 ?
    C5 H5C . 0.9600 ?
    C6 H6A . 0.9600 ?
    C6 H6B . 0.9600 ?
    C6 H6C . 0.9600 ?
    N5 C19 . 1.329(6) ?
    N5 C21 . 1.421(6) ?
    N5 C20 . 1.460(6) ?
    C7 H7A . 0.9300 ?
    C8 H8A . 0.9600 ?
    C8 H8B . 0.9600 ?
    C8 H8C . 0.9600 ?
    C9 H9A . 0.9600 ?
    C9 H9B . 0.9600 ?
    C9 H9C . 0.9600 ?
    C10 H10A . 0.9300 ?
    C11 H11A . 0.9600 ?
    C11 H11B . 0.9600 ?
    C11 H11C . 0.9600 ?
    C12 H12A . 0.9600 ?
    C12 H12B . 0.9600 ?
    C12 H12C . 0.9600 ?
    C16 H16A . 0.9300 ?
    C17 H17A . 0.9600 ?
    C17 H17B . 0.9600 ?
    C17 H17C . 0.9600 ?
    C18 H18A . 0.9600 ?
    C18 H18B . 0.9600 ?
    C18 H18C . 0.9600 ?
    C19 H19A . 0.9300 ?
    C20 H20A . 0.9600 ?
    C20 H20B . 0.9600 ?
    C20 H20C . 0.9600 ?
    C21 H21A . 0.9600 ?
    C21 H21B . 0.9600 ?
    C21 H21C . 0.9600 ?
    C25 H25A . 0.9300 ?
    C26 H26A . 0.9600 ?
    C26 H26B . 0.9600 ?
    C26 H26C . 0.9600 ?
    C27 H27A . 0.9600 ?
    C27 H27B . 0.9600 ?
    C27 H27C . 0.9600 ?
loop_
    _geom_angle_atom_site_label_1
    _geom_angle_atom_site_label_2
    _geom_angle_atom_site_label_3
    _geom_angle_site_symmetry_1
    _geom_angle_site_symmetry_3
    _geom_angle
    _geom_angle_publ_flag
    N8 Cr1 N9 . . 92.83(16) ?
    N8 Cr1 N11 . . 90.52(15) ?
    N9 Cr1 N11 . . 90.03(16) ?
    N8 Cr1 O7 . . 176.41(15) ?
    N9 Cr1 O7 . . 89.51(14) ?
    N11 Cr1 O7 . . 92.20(14) ?
    N8 Cr1 N7 . . 91.22(15) ?
    N9 Cr1 N7 . . 175.62(15) ?
    N11 Cr1 N7 . . 88.27(15) ?
    O7 Cr1 N7 . . 86.51(13) ?
    N8 Cr1 N12 . . 89.55(15) ?
    N9 Cr1 N12 . . 90.72(16) ?
    N11 Cr1 N12 . . 179.24(17) ?
    O7 Cr1 N12 . . 87.70(14) ?
    N7 Cr1 N12 . . 90.97(15) ?
    O4 Mn1 O3 . . 95.96(14) ?
    O4 Mn1 O1 . . 87.26(14) ?
    O3 Mn1 O1 . . 173.81(14) ?
    O4 Mn1 O6 . . 84.69(13) ?
    O3 Mn1 O6 . . 94.73(14) ?
    O1 Mn1 O6 . . 90.83(12) ?
    O4 Mn1 O5 . . 93.14(13) ?
    O3 Mn1 O5 . . 89.24(15) ?
    O1 Mn1 O5 . . 85.29(13) ?
    O6 Mn1 O5 . . 175.64(13) ?
    O4 Mn1 O2 . . 174.71(14) ?
    O3 Mn1 O2 . . 88.00(13) ?
    O1 Mn1 O2 . . 89.13(12) ?
    O6 Mn1 O2 . . 91.51(13) ?
    O5 Mn1 O2 . . 90.41(12) ?
    C1 N1 C2 . . 123.5(5) ?
    C1 N1 C3 . . 120.3(4) ?
    C2 N1 C3 . . 115.8(4) ?
    C4 N2 C6 . . 123.5(4) ?
    C4 N2 C5 . . 120.7(5) ?
    C6 N2 C5 . . 115.8(4) ?
    C7 N3 C8 . . 140.2(5) ?
    C7 N3 C9 . . 108.7(4) ?
    C8 N3 C9 . . 111.1(4) ?
    C10 N4 C12 . . 119.9(4) ?
    C10 N4 C11 . . 122.7(4) ?
    C12 N4 C11 . . 117.4(4) ?
    C16 N6 C18 . . 122.2(5) ?
    C16 N6 C17 . . 120.4(4) ?
    C18 N6 C17 . . 117.4(4) ?
    C22 N7 Cr1 . . 173.3(4) ?
    C23 N8 Cr1 . . 173.6(4) ?
    C24 N9 Cr1 . . 164.1(4) ?
    C25 N10 C27 . . 121.2(4) ?
    C25 N10 C26 . . 120.2(4) ?
    C27 N10 C26 . . 118.5(4) ?
    C28 N11 Cr1 . . 159.7(4) ?
    C29 N12 Cr1 . . 171.1(4) ?
    C1 O1 Mn1 . . 132.7(4) ?
    C4 O2 Mn1 . . 124.3(3) ?
    C7 O3 Mn1 . . 137.7(4) ?
    C10 O4 Mn1 . . 149.2(4) ?
    C19 O5 Mn1 . . 120.0(3) ?
    C16 O6 Mn1 . . 121.9(3) ?
    C25 O7 Cr1 . . 127.3(3) ?
    O1 C1 N1 . . 125.3(6) ?
    O1 C1 H1A . . 117.4 ?
    N1 C1 H1A . . 117.4 ?
    N1 C2 H2A . . 109.5 ?
    N1 C2 H2B . . 109.5 ?
    H2A C2 H2B . . 109.5 ?
    N1 C2 H2C . . 109.5 ?
    H2A C2 H2C . . 109.5 ?
    H2B C2 H2C . . 109.5 ?
    N1 C3 H3A . . 109.5 ?
    N1 C3 H3B . . 109.5 ?
    H3A C3 H3B . . 109.5 ?
    N1 C3 H3C . . 109.5 ?
    H3A C3 H3C . . 109.5 ?
    H3B C3 H3C . . 109.5 ?
    O2 C4 N2 . . 123.6(5) ?
    O2 C4 H4A . . 118.2 ?
    N2 C4 H4A . . 118.2 ?
    N2 C5 H5A . . 109.5 ?
    N2 C5 H5B . . 109.5 ?
    H5A C5 H5B . . 109.5 ?
    N2 C5 H5C . . 109.5 ?
    H5A C5 H5C . . 109.5 ?
    H5B C5 H5C . . 109.5 ?
    N2 C6 H6A . . 109.5 ?
    N2 C6 H6B . . 109.5 ?
    H6A C6 H6B . . 109.5 ?
    N2 C6 H6C . . 109.5 ?
    H6A C6 H6C . . 109.5 ?
    H6B C6 H6C . . 109.5 ?
    C19 N5 C21 . . 121.6(5) ?
    C19 N5 C20 . . 121.0(5) ?
    C21 N5 C20 . . 117.0(5) ?
    O3 C7 N3 . . 120.8(5) ?
    O3 C7 H7A . . 119.6 ?
    N3 C7 H7A . . 119.6 ?
    N3 C8 H8A . . 109.5 ?
    N3 C8 H8B . . 109.5 ?
    H8A C8 H8B . . 109.5 ?
    N3 C8 H8C . . 109.5 ?
    H8A C8 H8C . . 109.5 ?
    H8B C8 H8C . . 109.5 ?
    N3 C9 H9A . . 109.5 ?
    N3 C9 H9B . . 109.5 ?
    H9A C9 H9B . . 109.5 ?
    N3 C9 H9C . . 109.5 ?
    H9A C9 H9C . . 109.5 ?
    H9B C9 H9C . . 109.5 ?
    O4 C10 N4 . . 125.3(5) ?
    O4 C10 H10A . . 117.3 ?
    N4 C10 H10A . . 117.3 ?
    N4 C11 H11A . . 109.5 ?
    N4 C11 H11B . . 109.5 ?
    H11A C11 H11B . . 109.5 ?
    N4 C11 H11C . . 109.5 ?
    H11A C11 H11C . . 109.5 ?
    H11B C11 H11C . . 109.5 ?
    N4 C12 H12A . . 109.5 ?
    N4 C12 H12B . . 109.5 ?
    H12A C12 H12B . . 109.5 ?
    N4 C12 H12C . . 109.5 ?
    H12A C12 H12C . . 109.5 ?
    H12B C12 H12C . . 109.5 ?
    O6 C16 N6 . . 123.2(5) ?
    O6 C16 H16A . . 118.4 ?
    N6 C16 H16A . . 118.4 ?
    N6 C17 H17A . . 109.5 ?
    N6 C17 H17B . . 109.5 ?
    H17A C17 H17B . . 109.5 ?
    N6 C17 H17C . . 109.5 ?
    H17A C17 H17C . . 109.5 ?
    H17B C17 H17C . . 109.5 ?
    N6 C18 H18A . . 109.5 ?
    N6 C18 H18B . . 109.5 ?
    H18A C18 H18B . . 109.5 ?
    N6 C18 H18C . . 109.5 ?
    H18A C18 H18C . . 109.5 ?
    H18B C18 H18C . . 109.5 ?
    O5 C19 N5 . . 125.4(5) ?
    O5 C19 H19A . . 117.3 ?
    N5 C19 H19A . . 117.3 ?
    N5 C20 H20A . . 109.5 ?
    N5 C20 H20B . . 109.5 ?
    H20A C20 H20B . . 109.5 ?
    N5 C20 H20C . . 109.5 ?
    H20A C20 H20C . . 109.5 ?
    H20B C20 H20C . . 109.5 ?
    N5 C21 H21A . . 109.5 ?
    N5 C21 H21B . . 109.5 ?
    H21A C21 H21B . . 109.5 ?
    N5 C21 H21C . . 109.5 ?
    H21A C21 H21C . . 109.5 ?
    H21B C21 H21C . . 109.5 ?
    N7 C22 S1 . . 179.7(6) ?
    N8 C23 S2 . . 179.3(4) ?
    N9 C24 S3 . . 176.3(5) ?
    O7 C25 N10 . . 124.6(5) ?
    O7 C25 H25A . . 117.7 ?
    N10 C25 H25A . . 117.7 ?
    N10 C26 H26A . . 109.5 ?
    N10 C26 H26B . . 109.5 ?
    H26A C26 H26B . . 109.5 ?
    N10 C26 H26C . . 109.5 ?
    H26A C26 H26C . . 109.5 ?
    H26B C26 H26C . . 109.5 ?
    N10 C27 H27A . . 109.5 ?
    N10 C27 H27B . . 109.5 ?
    H27A C27 H27B . . 109.5 ?
    N10 C27 H27C . . 109.5 ?
    H27A C27 H27C . . 109.5 ?
    H27B C27 H27C . . 109.5 ?
    N11 C28 S4 . . 178.8(4) ?
    N12 C29 S5 . . 179.3(5) ?
loop_
    _geom_torsion_atom_site_label_1
    _geom_torsion_atom_site_label_2
    _geom_torsion_atom_site_label_3
    _geom_torsion_atom_site_label_4
    _geom_torsion_site_symmetry_1
    _geom_torsion_site_symmetry_2
    _geom_torsion_site_symmetry_3
    _geom_torsion_site_symmetry_4
    _geom_torsion
    _geom_torsion_publ_flag
    N8 Cr1 N9 C24 . . . . 150.7(15) ?
    N11 Cr1 N9 C24 . . . . 60.1(15) ?
    O7 Cr1 N9 C24 . . . . -32.1(15) ?
    N12 Cr1 N9 C24 . . . . -119.7(15) ?
    N8 Cr1 N11 C28 . . . . 17.6(11) ?
    N9 Cr1 N11 C28 . . . . 110.4(11) ?
    O7 Cr1 N11 C28 . . . . -160.1(11) ?
    N7 Cr1 N11 C28 . . . . -73.6(11) ?
    O4 Mn1 O1 C1 . . . . -18.3(5) ?
    O6 Mn1 O1 C1 . . . . 66.3(5) ?
    O5 Mn1 O1 C1 . . . . -111.7(5) ?
    O2 Mn1 O1 C1 . . . . 157.8(5) ?
    O3 Mn1 O2 C4 . . . . -85.0(3) ?
    O1 Mn1 O2 C4 . . . . 89.5(3) ?
    O6 Mn1 O2 C4 . . . . -179.7(3) ?
    O5 Mn1 O2 C4 . . . . 4.2(3) ?
    O4 Mn1 O3 C7 . . . . -10.6(6) ?
    O6 Mn1 O3 C7 . . . . -95.8(6) ?
    O5 Mn1 O3 C7 . . . . 82.5(6) ?
    O2 Mn1 O3 C7 . . . . 172.9(6) ?
    O3 Mn1 O4 C10 . . . . 55.6(7) ?
    O1 Mn1 O4 C10 . . . . -119.1(7) ?
    O6 Mn1 O4 C10 . . . . 149.8(7) ?
    O5 Mn1 O4 C10 . . . . -34.0(7) ?
    O4 Mn1 O5 C19 . . . . -54.4(4) ?
    O3 Mn1 O5 C19 . . . . -150.4(4) ?
    O1 Mn1 O5 C19 . . . . 32.6(4) ?
    O2 Mn1 O5 C19 . . . . 121.7(4) ?
    O4 Mn1 O6 C16 . . . . -30.2(3) ?
    O3 Mn1 O6 C16 . . . . 65.4(3) ?
    O1 Mn1 O6 C16 . . . . -117.3(3) ?
    O2 Mn1 O6 C16 . . . . 153.5(3) ?
    N9 Cr1 O7 C25 . . . . 40.3(4) ?
    N11 Cr1 O7 C25 . . . . -49.7(4) ?
    N7 Cr1 O7 C25 . . . . -137.9(4) ?
    N12 Cr1 O7 C25 . . . . 131.0(4) ?
    Mn1 O1 C1 N1 . . . . 162.0(4) ?
    C2 N1 C1 O1 . . . . -175.8(6) ?
    C3 N1 C1 O1 . . . . -3.7(10) ?
    Mn1 O2 C4 N2 . . . . -170.7(3) ?
    C6 N2 C4 O2 . . . . -2.0(7) ?
    C5 N2 C4 O2 . . . . 177.5(4) ?
    Mn1 O3 C7 N3 . . . . -142.2(4) ?
    C8 N3 C7 O3 . . . . 8.1(11) ?
    C9 N3 C7 O3 . . . . -168.0(5) ?
    Mn1 O4 C10 N4 . . . . -177.5(4) ?
    C12 N4 C10 O4 . . . . 1.0(7) ?
    C11 N4 C10 O4 . . . . 179.5(5) ?
    Mn1 O6 C16 N6 . . . . 160.9(3) ?
    C18 N6 C16 O6 . . . . 179.7(4) ?
    C17 N6 C16 O6 . . . . -2.2(6) ?
    Mn1 O5 C19 N5 . . . . -144.6(4) ?
    C21 N5 C19 O5 . . . . 1.4(8) ?
    C20 N5 C19 O5 . . . . 173.6(5) ?
    Cr1 O7 C25 N10 . . . . -169.8(3) ?
    C27 N10 C25 O7 . . . . -2.2(7) ?
    C26 N10 C25 O7 . . . . 179.5(4) ?
    Cr1 N12 C29 S5 . . . .  -8E1(4)
                                   ?
data_global
_journal_date_recd_electronic     2012-04-26
_journal_date_accepted     2012-05-20
_journal_name_full     'Acta Crystallographica, Section E'
_journal_year     2012
_journal_volume     68
_journal_issue      6
_journal_page_first     m823
_journal_page_last     m823
_journal_paper_category     QM
_journal_paper_doi     10.1107/S1600536812023069
_journal_coeditor_code     FF2065
_publ_contact_author_name     'Valentyna V. Semenaka'
_publ_contact_author_address
;
Department of Inorganic Chemistry
Taras Shevchenko National University of Kyiv,
64 Volodymyrs'ka St., Kyiv 01601, Ukraine
;
_publ_contact_author_email     'valya.semenaka@gmail.com'
_publ_contact_author_fax     '+380 44 286 2467'
_publ_contact_author_phone     '+380958283077'
_publ_section_title
;
Hexakis(dimethylformamide-\k<i>O</i>)manganese(II)
(dimethylformamide-\k<i>O</i>)pentakis(thiocyanato-\k<i>N</i>)chromate(III)
;
loop_
    _publ_author_name
    _publ_author_footnote
    _publ_author_address
    'Semenaka, Valentyna V.' .
;
Department of Inorganic Chemistry
Taras Shevchenko National University of Kyiv,
64 Volodymyrs'ka St., Kyiv 01601, Ukraine
;
    'Nesterova, Oksana V.' .
;
Department of Inorganic Chemistry
Taras Shevchenko National University of Kyiv,
64 Volodymyrs'ka St., Kyiv 01601, Ukraine
;
    'Kokozay, Vladimir N.' .
;
Department of Inorganic Chemistry
Taras Shevchenko National University of Kyiv,
64 Volodymyrs'ka St., Kyiv 01601, Ukraine
;
    'Omelchenko, Irina V.' .
;
STC "Institute for Single Crystals" National Academy of Sciences of Ukraine
60 Lenina Avenue, Kharkiv 61001, Ukraine
;
    'Shishkin, Oleg V.' .
;
STC "Institute for Single Crystals" National Academy of Sciences of Ukraine,
60 Lenina Avenue, Kharkiv 61001, Ukraine
;
