# Supplementary material for: Hexa­kis­(dimethyl­formamide-κO)manganese(II) (dimethyl­formamide-κO)pentakis(­thio­cyanato­-κN)chromate(III)
Source: Acta Crystallogr Sect E Struct Rep Online. 2012 May 26;68(Pt 6):m823. doi: 10.1107/S1600536812023069 (PMC3379144; doi:10.1107/S1600536812023069)
Supplement: Supplementary file 2 [file e-68-0m823-Isup2.hkl]

# 

# h,k,l, Fc-squared, Fo-squared, sigma(Fo-squared) and status flag 

# 

data_I

_shelx_title ' koko340 in P2(1)/c' 

_shelx_refln_list_code          4 

_shelx_F_calc_maximum      329.31 

_exptl_crystal_F_000      1896.00 

_reflns_d_resolution_high  0.7697 

 

loop_ 

 _symmetry_equiv_pos_as_xyz 

 'x, y, z' 

 '-x, y+1/2, -z+1/2' 

 '-x, -y, -z' 

 'x, -y-1/2, z-1/2' 

 

_cell_length_a    15.3270 

_cell_length_b    17.7420 

_cell_length_c    17.2780 

_cell_angle_alpha  90.000 

_cell_angle_beta  110.360 

_cell_angle_gamma  90.000 

 

_shelx_F_squared_multiplier     1.000 

 

loop_ 

 _refln_index_h 

 _refln_index_k 

 _refln_index_l 

 _refln_F_squared_calc 

 _refln_F_squared_meas 

 _refln_F_squared_sigma 

 _refln_observed_status 

   2   0   0    34917.16    35994.47  19105.46 o 

   3   0   0     2308.27     2120.03    115.82 o 

   4   0   0      106.34      401.54    155.48 o 

   6   0   0      432.80      777.11    170.51 o 

   8   0   0      412.08      784.98    294.53 o 

   9   0   0     4765.45     5592.81    370.59 o 

  10   0   0      688.00      578.62    278.18 o 

  11   0   0       32.94       89.15    283.07 o 

  12   0   0     2705.61     2736.47    311.90 o 

  13   0   0     4837.81     5813.39    639.82 o 

  14   0   0      144.21      220.09    293.25 o 

  15   0   0       10.06        0.00    297.09 o 

  16   0   0      463.16       46.06    550.29 o 

  17   0   0     1342.61     1063.43    572.20 o 

  18   0   0      339.21      739.57    620.96 o 

   2   1   0     1022.42      897.48    392.31 o 

   5   1   0       46.00       22.33    128.23 o 

   6   1   0    13564.37    12555.02    167.62 o 

   7   1   0     2866.08     2499.39    143.33 o 

   8   1   0     9526.95    10429.30    189.14 o 

   9   1   0     1958.34     1986.96    172.93 o 

  10   1   0      510.42      491.16    182.96 o 

  11   1   0       23.15       64.64    251.90 o 

  12   1   0     1123.93      966.10    206.66 o 

  13   1   0      599.79      555.06    202.89 o 

  14   1   0      292.60      449.27    212.14 o 

  15   1   0      157.20        0.00    321.08 o 

  16   1   0       41.37        0.00    368.28 o 

  17   1   0      347.56      425.89    408.03 o 

  18   1   0       59.05      244.29    414.84 o 

   1   2   0      144.28      226.33     82.96 o 

   2   2   0     9826.14    10510.17    109.70 o 

   3   2   0    63311.64    71285.78   2324.92 o 

   5   2   0    11837.94    10820.99    259.61 o 

   6   2   0     2325.57     2498.62    131.15 o 

   7   2   0      504.18      529.92    132.81 o 

   8   2   0      308.66      166.96    142.43 o 

   9   2   0       82.34      104.74    159.97 o 

  10   2   0      974.86      915.65    179.13 o 

  11   2   0      761.33      621.00    183.69 o 

  12   2   0      125.81      243.90    221.11 o 

  13   2   0      402.65      452.27    223.27 o 

  14   2   0     1074.12     1107.04    276.71 o 

  15   2   0     1612.61     1874.63    295.68 o 

  16   2   0       12.86       20.90    281.06 o 

  17   2   0      757.93     1138.71    409.68 o 

  18   2   0      315.46      185.44    433.35 o 

   3   3   0    49149.79    52737.74    254.12 o 

   4   3   0       12.68      175.04    216.29 o 

   5   3   0      975.42      993.27    223.88 o 

   6   3   0     4178.60     4006.06    160.87 o 

   7   3   0     9343.44     9691.49    166.21 o 

   8   3   0      458.30      413.48    142.30 o 

   9   3   0     4724.32     4549.63    179.51 o 

  10   3   0     7720.03     7828.53    206.12 o 

  11   3   0     1159.94     1146.61    184.16 o 

  12   3   0      803.46      897.90    184.91 o 

  13   3   0        4.96      119.84    228.43 o 

  14   3   0       29.92      247.53    318.40 o 

  15   3   0      124.22      379.03    276.81 o 

  16   3   0       36.68       48.60    288.37 o 

  17   3   0      173.91      131.96    302.64 o 

  18   3   0      147.39      347.27    439.11 o 

   0   4   0      122.14       39.85     85.32 o 

   1   4   0       76.10        0.00     76.61 o 

   2   4   0    29465.97    32090.94    246.77 o 

   5   4   0      286.67      141.52    202.96 o 

   6   4   0     1506.33     1424.12    144.24 o 

   7   4   0     3710.90     3751.17    167.97 o 

   8   4   0      126.73       37.77    185.13 o 

   9   4   0      464.49      541.79    160.34 o 

  10   4   0      631.34      639.02    171.18 o 

  11   4   0      186.97      208.14    175.24 o 

  12   4   0      401.11      392.85    233.11 o 

  13   4   0     1143.27     1498.07    240.33 o 

  14   4   0      769.46      909.18    353.04 o 

  15   4   0     3228.84     3972.23    664.11 o 

  16   4   0      585.36      543.10    299.85 o 

  17   4   0        3.48      264.21    363.41 o 

  18   4   0        6.06      187.01    418.18 o 

   1   5   0     2132.89     2180.76    101.92 o 

   2   5   0    10357.77     9599.70    170.81 o 

   3   5   0      153.31      349.77    178.76 o 

   4   5   0     1522.20     1293.28    181.69 o 

   5   5   0    12911.12    13895.44    245.18 o 

   6   5   0      593.63      280.55    212.84 o 

   8   5   0     1262.00     1017.49    166.74 o 

   9   5   0     3214.33     2987.03    198.28 o 

  10   5   0        2.32       22.82    176.74 o 

  11   5   0      270.74      264.98    228.84 o 

  12   5   0       44.72        0.00    226.40 o 

  13   5   0       53.87      309.74    231.81 o 

  14   5   0      154.25      259.53    336.89 o 

  15   5   0       73.20      178.82    452.52 o 

  16   5   0       10.33       53.96    538.22 o 

  17   5   0      154.42      232.84    306.23 o 

  18   5   0       23.31       83.04    388.78 o 

   1   6   0    13491.47    14358.63    216.07 o 

   2   6   0      778.16      884.51     94.34 o 

   3   6   0      536.67      353.63    121.11 o 

   4   6   0     2246.31     2548.63    188.66 o 

   5   6   0     1311.86     1509.12    188.81 o 

   6   6   0     1152.97     1084.80    357.03 o 

   7   6   0      312.04      136.89    133.99 o 

   8   6   0     1822.30     1713.27    162.37 o 

   9   6   0      181.40      189.30    157.32 o 

  10   6   0     1316.87     1196.60    311.32 o 

  11   6   0     1195.81     1234.42    234.97 o 

  12   6   0     1892.53     2435.81    278.11 o 

  13   6   0        2.64       17.96    328.43 o 

  14   6   0     1063.19     1190.44    349.68 o 

  15   6   0      171.40      113.30    346.70 o 

  16   6   0      215.77      239.61    361.23 o 

  17   6   0      231.48        0.00    515.73 o 

  18   6   0       60.64      136.03    385.44 o 

   1   7   0     1024.41     1088.36    104.08 o 

   2   7   0     1852.39     1845.10     95.68 o 

   3   7   0     2420.26     2581.29    128.77 o 

   4   7   0       51.11      112.73    179.87 o 

   5   7   0       54.89       40.80    183.70 o 

   6   7   0     3160.60     3820.07    232.75 o 

   7   7   0      579.31      263.60    427.12 o 

   8   7   0       51.62       46.12    125.68 o 

   9   7   0     2590.55     2462.51    494.21 o 

  10   7   0      419.01      244.04    463.81 o 

  11   7   0      542.94      807.89    457.86 o 

  12   7   0      973.93      833.73    274.38 o 

  13   7   0       60.46       29.41    474.03 o 

  15   7   0       68.61      274.81    487.76 o 

  16   7   0       31.67      181.42    494.38 o 

  17   7   0      129.25       48.09    518.05 o 

   0   8   0      512.95      339.07    127.19 o 

   1   8   0     5550.54     5701.83    262.23 o 

   2   8   0     7548.33     7240.11    129.60 o 

   3   8   0     2248.58     2456.91    130.42 o 

   4   8   0      243.19      294.20    191.55 o 

   5   8   0      537.69      634.27    202.80 o 

   6   8   0      197.74      225.22    222.75 o 

   7   8   0      932.62      925.51    452.71 o 

   8   8   0      202.12      294.77    463.39 o 

   9   8   0      131.47      124.18    440.37 o 

  11   8   0       35.67      281.25    484.39 o 

  12   8   0       57.70      129.63    273.18 o 

  13   8   0      694.10      678.36    496.41 o 

  14   8   0      750.85      430.19    510.41 o 

  15   8   0        1.62        0.00    490.55 o 

  16   8   0       57.03      157.84    516.25 o 

  17   8   0       24.68      236.99    552.26 o 

   1   9   0      678.89      670.49     91.83 o 

   2   9   0      407.06      553.58    105.58 o 

   3   9   0     1920.95     1805.65    129.97 o 

   4   9   0    17402.22    18724.36    318.09 o 

   5   9   0      492.66      579.03    218.79 o 

   6   9   0      279.99      500.28    240.91 o 

   7   9   0      126.64      214.03    249.16 o 

   8   9   0      135.76      412.89    449.78 o 

   9   9   0     3785.26     3591.55    540.13 o 

  10   9   0       56.75        0.00    450.69 o 

  11   9   0      229.82        0.00    492.08 o 

  12   9   0      570.12      726.92    511.90 o 

  13   9   0      124.60      351.27    518.07 o 

  14   9   0      200.39      237.42    511.65 o 

  15   9   0      232.63       96.55    507.69 o 

  16   9   0        0.18       11.71    525.92 o 

  17   9   0      664.88      324.06    578.66 o 

   0  10   0     3866.14     3827.36    315.91 o 

   1  10   0        0.87        5.98    104.21 o 

   2  10   0     4859.80     4480.46    131.55 o 

   3  10   0       63.53       55.59    121.61 o 

   4  10   0      567.96      476.41    224.13 o 

   5  10   0      226.80      306.92    239.49 o 

   6  10   0       54.54      296.02    427.16 o 

   7  10   0       38.00      174.86    257.43 o 

   8  10   0      146.95      269.47    474.75 o 

   9  10   0      189.15        0.00    465.04 o 

  10  10   0      520.86      388.65    496.37 o 

  11  10   0      421.15      606.41    464.42 o 

  12  10   0        1.96      330.28    507.92 o 

  13  10   0       29.23      117.91    514.95 o 

  14  10   0       18.61      529.23    510.61 o 

  15  10   0      141.75        0.14    526.22 o 

  16  10   0       15.41      128.19    539.23 o 

   1  11   0     2185.46     2045.69    114.33 o 

   2  11   0      841.71      673.46    104.84 o 

   3  11   0      246.92      199.81    139.76 o 

   4  11   0       13.13        0.00    237.14 o 

   5  11   0     2340.67     2198.18    277.81 o 

   6  11   0     9966.80    10008.06    334.64 o 

   7  11   0     1856.58     1948.11    286.72 o 

   8  11   0      115.67      308.21    265.34 o 

   9  11   0      355.73      158.01    509.40 o 

  10  11   0     2962.40     2821.87    527.85 o 

  11  11   0     1378.49     1563.07    554.38 o 

  14  11   0       13.29      414.88    525.53 o 

  16  11   0       44.12      450.75    571.17 o 

   0  12   0     1857.52     1771.73    176.06 o 

   1  12   0      102.91      171.68    114.07 o 

   2  12   0     6771.19     6214.89    233.95 o 

   3  12   0     1983.28     1662.61    190.78 o 

   4  12   0      930.58     1238.31    265.54 o 

   5  12   0       90.49      172.56    270.41 o 

   6  12   0      922.99      980.96    280.70 o 

   7  12   0      273.00      238.22    286.67 o 

   8  12   0       14.29        0.00    269.71 o 

   9  12   0       16.83      113.64    467.40 o 

  10  12   0      241.75      389.89    508.61 o 

  12  12   0      103.60        0.00    540.71 o 

  13  12   0      678.58      594.51    526.01 o 

  14  12   0       13.22      183.60    518.26 o 

  15  12   0      364.89      386.40    549.00 o 

   1  13   0     2821.76     2537.73    156.72 o 

   2  13   0     2402.42     2225.85    118.57 o 

   3  13   0     2783.21     2473.36    190.14 o 

   4  13   0     4536.85     4501.94    302.16 o 

   5  13   0      258.42      150.64    277.57 o 

   6  13   0     8006.63     7945.31    351.90 o 

   7  13   0      111.65      245.29    271.52 o 

   8  13   0     1316.82     1553.73    367.98 o 

   9  13   0      973.05     1358.56    293.33 o 

  10  13   0      289.85      113.34    512.54 o 

  11  13   0      439.14      464.69    506.92 o 

  12  13   0     1657.00     1714.94    568.93 o 

  14  13   0      174.74      121.27    555.91 o 

  15  13   0       75.60      271.91    584.21 o 

   0  14   0     6013.37     6332.21    218.62 o 

   1  14   0      565.46      523.36    162.42 o 

   2  14   0     2377.02     2445.78    162.43 o 

   3  14   0        0.41      128.28    180.95 o 

   4  14   0     2292.18     1875.23    245.39 o 

   5  14   0       55.60       12.03    280.51 o 

   6  14   0      165.45      299.42    281.89 o 

   7  14   0      491.44      227.87    284.78 o 

   8  14   0       35.18        0.00    288.46 o 

   9  14   0      262.76      282.81    289.28 o 

  10  14   0      124.38        9.83    520.07 o 

  11  14   0      115.08      378.41    555.77 o 

  12  14   0      469.15      647.96    523.21 o 

  13  14   0      655.87     1321.84    609.69 o 

  14  14   0        6.53        0.00    605.40 o 

   1  15   0     3010.95     3213.24    263.71 o 

   2  15   0      129.23      121.40    152.87 o 

   3  15   0       36.95        0.00    184.56 o 

   4  15   0       35.52      135.24    188.47 o 

   5  15   0     1713.37     1717.35    277.10 o 

   6  15   0      847.96      890.42    287.35 o 

   7  15   0      227.64      460.56    295.25 o 

   8  15   0     3572.23     3753.59    335.30 o 

   9  15   0      631.94      403.20    293.12 o 

  10  15   0     1282.51      983.08    542.30 o 

  12  15   0      138.82        0.00    587.36 o 

  13  15   0      148.70      198.20    560.81 o 

  14  15   0        1.41      189.24    609.55 o 

   0  16   0      957.90      813.51    340.32 o 

   1  16   0      456.03      328.92    238.30 o 

   2  16   0     2110.24     2298.28    216.19 o 

   3  16   0       28.87      120.38    280.20 o 

   4  16   0      596.67      454.57    192.91 o 

   5  16   0      220.87       31.34    196.09 o 

   6  16   0       27.40       21.19    184.18 o 

   7  16   0       27.53       99.79    295.01 o 

   8  16   0      188.98       47.61    304.25 o 

   9  16   0     1110.56      480.19    305.34 o 

  11  16   0      695.98      551.26    580.32 o 

  12  16   0      139.03      722.35    565.47 o 

  13  16   0        1.17       63.06    603.51 o 

   1  17   0        0.08       71.55    240.15 o 

   2  17   0     1617.37     1862.46    297.40 o 

   3  17   0      555.68      676.22    290.33 o 

   4  17   0     1618.10     1274.52    308.58 o 

   5  17   0      374.16      169.45    301.20 o 

   6  17   0      993.18      999.53    310.86 o 

   7  17   0      438.85      337.51    196.60 o 

   8  17   0      476.22      759.64    317.14 o 

   9  17   0     1031.13     1302.79    324.73 o 

  10  17   0     1333.98      960.07    550.36 o 

  11  17   0      378.85      249.52    555.66 o 

  12  17   0       12.12        0.00    608.68 o 

   0  18   0     1324.71     1234.93    379.65 o 

   1  18   0      498.05      710.84    218.99 o 

   2  18   0        4.53       51.28    394.38 o 

   3  18   0      127.00       13.31    284.89 o 

   4  18   0        1.94      106.54    293.69 o 

   5  18   0       52.89       33.50    304.06 o 

   6  18   0       75.27      107.36    305.13 o 

   7  18   0      136.49      127.18    316.65 o 

   8  18   0        3.45      305.40    504.04 o 

  10  18   0        1.56        0.00    585.97 o 

  11  18   0        7.64      214.23    599.53 o 

   1  19   0       69.90       12.78    290.95 o 

   2  19   0        1.06      167.02    285.68 o 

   3  19   0        0.43       14.53    293.09 o 

   4  19   0      456.64      704.94    322.18 o 

   5  19   0        9.78        0.00    306.21 o 

   6  19   0      764.17      587.76    331.21 o 

   7  19   0      213.36      248.22    325.89 o 

   8  19   0      491.18      394.43    335.43 o 

   9  19   0      250.07      154.48    551.56 o 

  10  19   0       83.17       15.19    568.11 o 

   1  20   0       25.63      159.74    292.58 o 

   2  20   0       87.81       49.09    293.54 o 

   3  20   0       93.20      179.36    307.35 o 

   4  20   0        0.50        5.33    311.65 o 

   5  20   0       55.62        0.00    319.26 o 

   6  20   0       14.62        0.00    327.22 o 

   7  20   0        5.92      138.51    432.73 o 

   8  20   0       30.10      429.36    554.35 o 

   2  21   0      424.23      545.38    313.57 o 

   3  21   0        4.71      268.32    321.70 o 

   4  21   0       86.04       16.52    326.86 o 

   5  21   0       83.34        0.00    334.67 o 

   6  21   0       75.70       88.86    346.19 o 

   7  21   0        1.68      277.80    475.46 o 

   0  22   0        5.01       15.66    495.10 o 

   1  22   0       39.69      462.04    467.17 o 

   2  22   0       32.54        7.75    329.57 o 

   3  22   0      222.50      109.73    337.80 o 

   4  22   0       28.32       85.58    340.52 o 

   5  22   0       61.31       74.91    348.28 o 

   1  23   0      160.11      276.25    366.25 o 

 -18   1   1       90.46      240.84    421.40 o 

 -17   1   1      182.15       19.11    398.70 o 

 -16   1   1        0.02       89.72    514.59 o 

 -15   1   1      454.30      260.74    265.39 o 

 -14   1   1        0.02       73.62    200.14 o 

 -13   1   1      247.35      114.35    192.48 o 

 -12   1   1        2.26      104.25    246.97 o 

 -11   1   1     3310.01     3530.69    203.73 o 

 -10   1   1      217.76       68.38    193.45 o 

  -9   1   1      116.84       60.84    171.57 o 

  -8   1   1      346.46      169.27    127.19 o 

  -7   1   1    10390.57    10538.26    157.15 o 

  -6   1   1     6817.62     6856.86    134.96 o 

  -5   1   1    20892.05    20907.03    229.23 o 

  -4   1   1    33800.93    35721.84    293.58 o 

  -3   1   1      585.90      513.76     56.28 o 

   2   1   1      158.66      123.89    108.39 o 

   5   1   1     5304.01     5306.17    154.23 o 

   6   1   1     2229.28     2025.20    142.06 o 

   7   1   1        7.53       77.10    145.31 o 

   8   1   1     2674.11     2469.11    170.46 o 

   9   1   1      122.95      167.41    180.10 o 

  10   1   1        9.51       80.52    191.12 o 

  11   1   1      586.00      541.66    200.45 o 

  12   1   1     1121.90      846.74    244.11 o 

  13   1   1        0.11       22.99    209.56 o 

  14   1   1       24.76       81.73    219.66 o 

  15   1   1     1141.20     1248.11    282.29 o 

  16   1   1       50.31      107.80    538.44 o 

  17   1   1       49.62       72.80    401.06 o 

  18   1   1       17.93       91.38    430.45 o 

 -18   2   1       35.19       94.77    428.45 o 

 -17   2   1      713.64      710.49    408.65 o 

 -16   2   1      153.70      497.07    277.72 o 

 -15   2   1        3.75        0.00    313.95 o 

 -14   2   1       98.96      209.92    260.60 o 

 -13   2   1      364.12      329.06    189.54 o 

 -12   2   1      691.58      651.76    207.16 o 

 -11   2   1       17.52        0.00    218.56 o 

 -10   2   1        0.72        0.00    156.73 o 

  -9   2   1     9518.18     9481.16    184.25 o 

  -8   2   1     7853.96     7377.40    175.38 o 

  -7   2   1      765.04      489.56    117.11 o 

  -6   2   1     1197.24     1189.64    109.59 o 

  -5   2   1       56.86       28.51    128.17 o 

  -4   2   1      164.59       33.58    103.38 o 

  -3   2   1     1894.97     1854.08    149.38 o 

  -1   2   1       51.86       31.09     67.19 o 

   1   2   1      353.53      267.32     68.71 o 

   4   2   1     1204.22     1269.52    214.15 o 

   5   2   1     7380.81     7219.54    243.75 o 

   6   2   1      106.86      225.37    135.00 o 

   7   2   1      551.20      421.70    145.80 o 

   8   2   1        1.92      101.40    157.71 o 

   9   2   1      334.49      243.90    178.55 o 

  10   2   1      398.27      443.57    189.83 o 

  11   2   1      271.66      334.75    194.92 o 

  12   2   1       16.85       39.05    234.26 o 

  13   2   1       49.19      134.53    233.19 o 

  14   2   1       41.30       16.96    325.26 o 

  15   2   1      228.64      275.24    283.18 o 

  16   2   1      180.89      258.29    290.55 o 

  17   2   1      881.91     1040.78    426.32 o 

  18   2   1        2.92      294.74    434.64 o 

 -18   3   1       52.42      107.69    427.35 o 

 -17   3   1        3.67      103.51    301.04 o 

 -16   3   1        0.19        0.00    290.38 o 

 -15   3   1      525.71      415.86    278.56 o 

 -14   3   1      309.36      274.47    318.59 o 

 -13   3   1       93.00       21.46    304.82 o 

 -12   3   1      580.13      806.59    174.44 o 

 -11   3   1        6.11       42.95    190.63 o 

 -10   3   1     1624.74     1548.52    159.86 o 

  -9   3   1     6544.46     6172.18    177.37 o 

  -8   3   1      875.67      769.54    125.06 o 

  -7   3   1      383.12      279.86    112.76 o 

  -6   3   1    16761.03    16011.94    230.01 o 

  -5   3   1      379.78      326.84     99.71 o 

  -3   3   1     1118.69      768.73    150.04 o 

  -2   3   1     5871.18     5500.11    223.97 o 

  -1   3   1        0.69       17.68     65.21 o 

   0   3   1     1649.47     1517.45     75.56 o 

   1   3   1     8076.45     7879.81    120.34 o 

   2   3   1     6534.42     6796.33    142.49 o 

   3   3   1      345.26      256.20    152.68 o 

   4   3   1       87.99        0.00    214.77 o 

   5   3   1    10777.59    11544.20    267.69 o 

   6   3   1    12876.55    13735.75    298.93 o 

   7   3   1      283.77      330.69    172.91 o 

   8   3   1     4396.35     4664.15    183.11 o 

   9   3   1     4166.04     4008.23    195.57 o 

  10   3   1      373.89      481.01    189.13 o 

  11   3   1     1430.61     1285.46    198.92 o 

  12   3   1        0.66       93.68    195.59 o 

  13   3   1      606.60      595.09    247.02 o 

  14   3   1      124.43      158.42    335.52 o 

  15   3   1        0.66      116.14    283.33 o 

  16   3   1       97.13      281.17    295.86 o 

  17   3   1       10.94      207.43    310.13 o 

  18   3   1      333.75      655.23    456.73 o 

 -18   4   1       22.29       51.27    412.09 o 

 -17   4   1       75.72      427.39    397.77 o 

 -16   4   1       14.50       68.24    290.92 o 

 -15   4   1     2180.51     2702.23    371.65 o 

 -14   4   1     1496.87     1430.25    347.18 o 

 -13   4   1     1834.93     2157.82    239.17 o 

 -12   4   1      731.82      723.90    221.76 o 

 -11   4   1      633.54      558.96    157.11 o 

 -10   4   1      155.76      247.10    148.96 o 

  -9   4   1       63.43      106.06    133.59 o 

  -8   4   1     1529.28     1625.16    142.18 o 

  -7   4   1      160.52       83.16    112.91 o 

  -6   4   1      206.51      192.66     87.48 o 

  -5   4   1     2818.35     2992.86    295.87 o 

  -4   4   1     1784.43     1828.79    167.61 o 

  -3   4   1        8.87       56.50    145.82 o 

  -2   4   1   108134.13   114969.60   1388.62 o 

   0   4   1      769.01      753.72     98.11 o 

   2   4   1     7622.38     8123.61    174.26 o 

   3   4   1     2338.28     2725.33    158.51 o 

   4   4   1     3645.29     3792.77    228.29 o 

   5   4   1    10705.39    10677.09    357.88 o 

   6   4   1    18696.65    19896.73   1633.81 o 

   7   4   1     3144.43     3246.16    273.25 o 

   8   4   1      153.76       32.80    194.75 o 

   9   4   1       34.73       99.45    178.44 o 

  10   4   1       13.64       73.81    185.22 o 

  11   4   1     2713.38     2794.21    207.46 o 

  12   4   1      736.38      729.17    197.19 o 

  13   4   1        2.71        0.00    242.80 o 

  14   4   1      601.10      526.58    257.18 o 

  15   4   1      724.65      644.85    375.73 o 

  16   4   1      145.05       60.49    367.34 o 

  17   4   1       34.28      114.76    481.86 o 

  18   4   1      198.51        0.00    617.47 o 

 -18   5   1        0.36      131.92    412.95 o 

 -17   5   1      190.01      207.66    362.91 o 

 -16   5   1      171.85      182.55    334.86 o 

 -15   5   1       51.73      150.94    342.24 o 

 -14   5   1     1738.83     1553.42    339.40 o 

 -13   5   1      840.13      669.88    223.19 o 

 -12   5   1      701.20      641.74    217.82 o 

 -11   5   1      823.31      927.19    211.35 o 

 -10   5   1     1348.36     1334.90    141.48 o 

  -9   5   1      960.60      976.04    140.50 o 

  -8   5   1     2906.32     2682.17    181.03 o 

  -7   5   1      529.28      389.35    136.71 o 

  -6   5   1     5019.81     4405.86    362.55 o 

  -5   5   1     1709.52     1474.66    164.16 o 

  -4   5   1      810.44      987.28    161.59 o 

  -2   5   1     6209.28     6431.06    149.49 o 

  -1   5   1     2278.34     2062.25    116.91 o 

   0   5   1       17.97      245.60    117.39 o 

   1   5   1      583.01      949.11    131.94 o 

   3   5   1     3498.51     3623.25    161.58 o 

   4   5   1    11661.56    11701.84    254.01 o 

   5   5   1      655.39     1011.20    339.85 o 

   6   5   1     7906.19     8295.94    286.50 o 

   7   5   1     2393.95     2940.20    279.95 o 

   8   5   1     8450.00     8235.24    462.30 o 

   9   5   1     3332.19     3411.84    224.86 o 

  10   5   1     8791.12     8803.38    344.84 o 

  11   5   1     1626.11     1881.16    202.08 o 

  12   5   1     1723.25     1893.01    257.07 o 

  13   5   1        4.45      302.13    282.44 o 

  14   5   1      244.39      248.03    252.79 o 

  15   5   1       28.93      182.10    357.79 o 

  16   5   1      124.68      298.85    357.02 o 

  17   5   1        4.38       89.56    317.35 o 

 -18   6   1       20.69      115.83    383.62 o 

 -17   6   1      166.53      220.44    363.20 o 

 -16   6   1       66.14      263.29    344.86 o 

 -15   6   1      975.12      840.79    354.77 o 

 -14   6   1      214.73      445.38    336.78 o 

 -13   6   1     1161.40      961.05    329.34 o 

 -12   6   1       51.98      188.43    216.28 o 

 -11   6   1      359.23      416.30    209.13 o 

 -10   6   1      695.33      621.04    311.84 o 

  -9   6   1     6072.57     5977.43    650.40 o 

  -8   6   1       11.64        0.00     66.02 o 

  -7   6   1     2422.54     1926.82    379.72 o 

  -6   6   1     4090.36     3506.37    193.45 o 

  -5   6   1     3013.75     2575.92    182.05 o 

  -4   6   1    14682.71    15078.59    239.81 o 

  -3   6   1      221.70       70.49     90.35 o 

  -2   6   1    13486.41    14734.72    318.57 o 

  -1   6   1      779.30      898.47     69.10 o 

   1   6   1     8273.66     8761.57    133.21 o 

   3   6   1      479.24      720.46    137.65 o 

   4   6   1    32435.50    33849.86    269.84 o 

   5   6   1       87.28       92.03    199.73 o 

   6   6   1     2773.99     2015.10    385.15 o 

   7   6   1      259.67       40.41    425.07 o 

   8   6   1     2237.33     2108.44    303.58 o 

   9   6   1       42.65        0.00    199.76 o 

  10   6   1      211.63      150.52    205.66 o 

  11   6   1      674.66      758.91    245.64 o 

  12   6   1      905.33     1071.20    251.40 o 

  13   6   1       44.83      117.94    239.34 o 

  14   6   1      254.37      501.09    344.55 o 

  15   6   1      890.78      970.92    367.04 o 

  16   6   1      435.35      335.23    365.33 o 

  17   6   1     1191.23     1154.80    409.46 o 

 -18   7   1      154.55       90.32    613.87 o 

 -17   7   1       12.03        0.00    514.19 o 

 -16   7   1        0.28      176.81    490.64 o 

 -15   7   1       51.31      163.38    473.92 o 

 -14   7   1      959.80      975.24    474.45 o 

 -13   7   1     1036.05      918.05    467.20 o 

 -12   7   1     1393.92     1313.55    261.19 o 

 -11   7   1     1517.28     1234.37    447.65 o 

 -10   7   1     2283.84     2373.38    478.42 o 

  -9   7   1      683.88      960.84    415.82 o 

  -8   7   1    10414.92     9538.54    505.48 o 

  -7   7   1      805.94     1139.76    366.95 o 

  -6   7   1     1236.01     1091.45    194.93 o 

  -5   7   1     4217.98     3996.44    208.25 o 

  -4   7   1    18571.11    19374.38    274.03 o 

  -2   7   1     4006.40     3800.05    155.49 o 

  -1   7   1      931.32      859.31     72.09 o 

   0   7   1      345.61      364.84    117.21 o 

   1   7   1      265.23       75.13    113.75 o 

   2   7   1      759.52      614.22    129.53 o 

   3   7   1     8925.01     9249.66    191.85 o 

   4   7   1    11362.36    11171.73    362.21 o 

   5   7   1     1919.25     1940.50    240.72 o 

   6   7   1     5584.28     5798.93    457.95 o 

   7   7   1     1220.18     1749.06    464.20 o 

   8   7   1     8864.49     8774.58    572.03 o 

   9   7   1     4325.98     4246.69    294.26 o 

  10   7   1      284.73      407.89    509.29 o 

  11   7   1     1816.26     2237.17    351.96 o 

  12   7   1      817.40      586.31    242.85 o 

  13   7   1     1921.21     1870.25    262.83 o 

  14   7   1      242.56      273.75    345.91 o 

  16   7   1      289.62        0.00    526.32 o 

  17   7   1      195.62      257.18    545.06 o 

 -17   8   1      374.60      652.11    532.74 o 

 -15   8   1      752.66      555.45    482.88 o 

 -14   8   1        5.06        0.00    481.66 o 

 -13   8   1     1177.41     1368.44    504.83 o 

 -12   8   1      954.75     1208.20    347.84 o 

 -11   8   1      383.02      577.33    442.26 o 

 -10   8   1     1031.16     1223.06    490.43 o 

  -9   8   1        1.31      357.86    433.41 o 

  -8   8   1     1151.28     1084.02    428.69 o 

  -7   8   1      848.13      986.82    219.00 o 

  -6   8   1     1078.77     1054.72    202.94 o 

  -5   8   1      257.46      621.62    222.77 o 

  -4   8   1    25581.23    26383.88    326.24 o 

  -3   8   1     2982.83     3012.58    126.80 o 

  -2   8   1     4763.58     4392.39    284.48 o 

  -1   8   1     1052.53      909.66     76.76 o 

   1   8   1     2371.75     2489.64    129.79 o 

   2   8   1     2591.30     2327.01    146.19 o 

   3   8   1     1710.24     1762.35    148.70 o 

   5   8   1     1752.11     2029.29    240.36 o 

   6   8   1     2285.48     2797.46    268.91 o 

   7   8   1        0.38      349.57    465.19 o 

   9   8   1       83.08        0.00    460.84 o 

  10   8   1     1129.40     1413.57    488.63 o 

  11   8   1     1201.54     1345.77    483.56 o 

  12   8   1     2027.05     2249.90    312.45 o 

  13   8   1     1613.34     1470.55    312.29 o 

  14   8   1      608.21      740.42    513.41 o 

  15   8   1        6.27      214.22    505.78 o 

  17   8   1      416.28      211.18    559.09 o 

 -17   9   1       20.89       32.06    549.09 o 

 -15   9   1      154.35        0.00    521.28 o 

 -14   9   1      176.78      293.32    499.48 o 

 -13   9   1      486.08      622.06    508.28 o 

 -12   9   1      676.15      672.74    469.27 o 

 -11   9   1     1242.54     1078.47    471.97 o 

 -10   9   1        8.46       22.91    482.96 o 

  -9   9   1      942.32      812.58    489.43 o 

  -8   9   1     1860.22     1390.13    478.35 o 

  -7   9   1     6410.65     6323.75    273.47 o 

  -6   9   1    12610.77    11714.93    300.44 o 

  -5   9   1       66.03       71.58    208.54 o 

  -4   9   1    12942.00    13141.46    359.54 o 

  -3   9   1     5524.69     5813.95    155.11 o 

  -2   9   1     1683.62     1230.82    220.77 o 

  -1   9   1       79.25      156.82     79.83 o 

   0   9   1      127.66      111.54     88.94 o 

   1   9   1      665.80      779.02    125.97 o 

   2   9   1      585.44      634.90    139.34 o 

   3   9   1     3411.36     3359.92    163.28 o 

   4   9   1     8838.15     8183.10    199.39 o 

   5   9   1     3004.68     2680.73    261.94 o 

   6   9   1     6148.56     6681.04    309.39 o 

   7   9   1     4959.10     4783.99    302.79 o 

   8   9   1      299.65        0.00    461.51 o 

   9   9   1       83.38      113.75    503.65 o 

  10   9   1     3129.16     2843.89    555.84 o 

  11   9   1      791.40      895.00    517.86 o 

  12   9   1      926.63     1014.94    531.65 o 

  14   9   1      172.51       44.31    506.23 o 

  15   9   1       45.00      228.63    538.04 o 

  16   9   1       55.64      151.45    567.64 o 

 -17  10   1      170.42      716.83    561.97 o 

 -16  10   1       50.47      211.74    535.18 o 

 -15  10   1       77.65      254.34    530.58 o 

 -14  10   1      396.29      790.86    524.64 o 

 -13  10   1      373.10      268.40    508.48 o 

 -12  10   1     1666.41     2107.26    501.20 o 

 -11  10   1     4458.90     3935.69    551.32 o 

  -9  10   1      990.67     1186.54    477.14 o 

  -8  10   1        6.43       25.14    242.51 o 

  -7  10   1      618.03      974.03    251.65 o 

  -6  10   1     2227.07     2624.22    258.85 o 

  -5  10   1       35.30      111.10    279.44 o 

  -4  10   1    16863.35    18079.68    329.55 o 

  -3  10   1    21238.98    20419.80    402.54 o 

  -2  10   1      418.30      310.66     72.64 o 

  -1  10   1      856.08      703.75     89.23 o 

   0  10   1     4347.56     4305.45    115.59 o 

   1  10   1     1325.83     1213.01    134.60 o 

   2  10   1    17392.06    17395.44    238.50 o 

   3  10   1      114.57       87.09    153.91 o 

   4  10   1     3463.65     3641.91    187.77 o 

   5  10   1      103.25       95.03    323.26 o 

   6  10   1     6739.46     7024.99    325.72 o 

   7  10   1      161.42      152.30    273.64 o 

   8  10   1      744.33      676.40    481.10 o 

   9  10   1      388.29      507.02    517.12 o 

  10  10   1     3162.17     3584.69    521.95 o 

  12  10   1       11.67      131.79    507.01 o 

  13  10   1     1743.49     1801.68    540.72 o 

  15  10   1        3.20      263.60    554.18 o 

 -16  11   1       56.89      193.14    565.25 o 

 -15  11   1       32.68        0.00    538.38 o 

 -13  11   1      120.55      145.58    517.40 o 

 -12  11   1       47.03       46.54    471.96 o 

 -11  11   1      410.11      570.79    502.74 o 

 -10  11   1      510.97      772.20    499.88 o 

  -9  11   1       92.57      126.34    470.58 o 

  -8  11   1     1393.91     1259.16    259.68 o 

  -7  11   1     2001.77     1803.17    266.65 o 

  -6  11   1     4422.93     4559.96    291.71 o 

  -5  11   1     1426.81     1065.68    255.95 o 

  -4  11   1     3838.92     3632.70    263.42 o 

  -3  11   1       13.15        0.00    125.82 o 

  -2  11   1       99.83       71.74     79.17 o 

  -1  11   1     1214.20     1149.33    100.77 o 

   0  11   1       12.24        0.59    106.49 o 

   1  11   1      131.07      295.20    108.15 o 

   2  11   1     7758.26     8328.02    198.56 o 

   3  11   1      689.31      720.44    165.99 o 

   4  11   1     3379.23     3186.46    192.94 o 

   5  11   1      183.33       19.71    345.60 o 

   6  11   1     1265.50     1378.23    288.03 o 

   7  11   1        1.11       15.63    287.15 o 

   8  11   1      420.15      330.57    511.42 o 

   9  11   1      102.45        0.00    474.03 o 

  10  11   1       83.97        0.00    520.99 o 

  11  11   1      220.33      150.17    528.73 o 

  12  11   1      106.50      426.14    503.17 o 

  13  11   1        5.19       19.84    523.62 o 

  15  11   1       13.32      326.72    585.20 o 

 -16  12   1       91.70      308.42    595.14 o 

 -13  12   1      527.03      143.13    525.53 o 

 -12  12   1       55.75        0.00    526.03 o 

 -11  12   1      230.65      454.88    501.09 o 

 -10  12   1       36.79       36.48    506.92 o 

  -9  12   1      382.55      432.22    270.09 o 

  -8  12   1     4155.69     4429.88    358.39 o 

  -7  12   1      495.28      838.60    268.30 o 

  -6  12   1      988.39      880.21    259.10 o 

  -5  12   1       49.82       28.98    254.76 o 

  -4  12   1     5351.47     5590.10    311.58 o 

  -3  12   1      281.50      437.93    136.70 o 

  -2  12   1     3548.41     3497.16    177.10 o 

  -1  12   1        0.40       57.77    101.88 o 

   0  12   1     2936.11     2954.86    129.97 o 

   1  12   1      284.87      228.16    118.09 o 

   2  12   1     6151.22     6143.97    198.85 o 

   3  12   1       42.12       88.20    168.06 o 

   4  12   1     3896.36     3943.11    196.10 o 

   5  12   1     8373.37     9100.61    348.15 o 

   6  12   1        7.09       88.01    284.19 o 

   7  12   1       13.08      179.04    286.36 o 

   8  12   1     1249.25      875.07    299.50 o 

   9  12   1      272.18      421.68    509.05 o 

  10  12   1      114.00       83.16    515.09 o 

  11  12   1      296.62      170.52    515.59 o 

  12  12   1      118.94      124.89    555.44 o 

  13  12   1      814.51      645.62    571.30 o 

  14  12   1      554.47      165.30    587.24 o 

 -15  13   1        1.89        0.00    593.61 o 

 -14  13   1       19.29      292.73    568.53 o 

 -13  13   1      157.00        0.00    520.69 o 

 -12  13   1       42.02      514.31    547.30 o 

 -11  13   1      469.29      298.85    501.23 o 

 -10  13   1        1.37        0.00    474.57 o 

  -9  13   1     1101.27      929.39    269.58 o 

  -8  13   1     1163.08     1323.41    274.86 o 

  -7  13   1       16.71        8.52    274.43 o 

  -6  13   1      219.76      197.87    273.19 o 

  -5  13   1      525.31      663.64    272.41 o 

  -4  13   1     1151.84     1094.73    188.00 o 

  -3  13   1      203.87      334.13    142.96 o 

  -2  13   1        4.95       70.78    162.35 o 

  -1  13   1       90.11       89.87    107.28 o 

   0  13   1      204.82      326.27    119.95 o 

   1  13   1      350.16      430.79    125.87 o 

   2  13   1       50.55       38.54    130.98 o 

   3  13   1      161.35      137.79    169.54 o 

   4  13   1       80.42        0.00    265.64 o 

   5  13   1      485.09      390.30    287.48 o 

   6  13   1      268.13      114.50    296.12 o 

   7  13   1      313.58      251.17    293.15 o 

   8  13   1      330.33      458.98    291.78 o 

   9  13   1     2220.53     1925.49    551.72 o 

  10  13   1        4.06       27.20    524.79 o 

  11  13   1       94.79      460.13    540.79 o 

  13  13   1       64.61        0.00    543.97 o 

  14  13   1       24.16      290.62    579.90 o 

 -14  14   1      224.51      934.79    579.79 o 

 -13  14   1        9.08      222.72    537.50 o 

 -12  14   1       28.74      265.28    526.67 o 

 -11  14   1       80.12       91.88    535.73 o 

 -10  14   1      492.57      316.96    524.42 o 

  -9  14   1      649.01      447.13    283.89 o 

  -8  14   1      202.35      162.66    276.07 o 

  -7  14   1        0.39        0.00    469.60 o 

  -6  14   1     1406.00     1129.93    278.64 o 

  -5  14   1     3060.38     3029.37    234.48 o 

  -4  14   1      169.30       38.34    188.87 o 

  -3  14   1     1425.56     1395.28    155.83 o 

  -2  14   1       78.66      300.57    172.86 o 

  -1  14   1      220.37      234.48    165.33 o 

   0  14   1      123.49      348.47    166.27 o 

   1  14   1     2829.83     2750.34    136.72 o 

   2  14   1     1352.65     1330.73    178.26 o 

   3  14   1     1695.55     1710.87    179.17 o 

   4  14   1      129.52        0.00    388.00 o 

   5  14   1     1544.94     1895.22    304.57 o 

   6  14   1      590.93      506.37    297.17 o 

   7  14   1      571.81      535.61    292.31 o 

   8  14   1      146.47      221.45    291.23 o 

   9  14   1        6.28        0.00    499.60 o 

  10  14   1      367.59      441.85    548.71 o 

  12  14   1      436.31       55.94    585.08 o 

 -14  15   1        6.12        0.00    574.51 o 

 -13  15   1       74.53      355.56    584.99 o 

 -12  15   1        0.27        0.00    521.48 o 

 -11  15   1       63.63        0.00    524.99 o 

 -10  15   1      103.86      162.59    522.09 o 

  -9  15   1       80.86      116.07    282.56 o 

  -8  15   1       11.93      116.76    280.57 o 

  -7  15   1       93.86       45.67    277.42 o 

  -6  15   1      407.76      439.54    189.85 o 

  -5  15   1      971.71     1216.51    206.70 o 

  -4  15   1      132.25       74.85    194.53 o 

  -3  15   1        6.94      101.38    152.26 o 

  -2  15   1      160.21      168.48    169.98 o 

  -1  15   1        1.68       43.21    199.67 o 

   0  15   1      590.96      610.00    242.37 o 

   1  15   1       46.35       33.49    201.62 o 

   2  15   1      598.39      479.13    280.23 o 

   3  15   1        9.82       26.26    175.02 o 

   4  15   1        1.18       21.04    291.34 o 

   5  15   1      395.98      222.01    294.91 o 

   6  15   1      267.29      103.54    305.07 o 

   7  15   1      170.57      479.92    301.27 o 

   8  15   1      899.26     1004.55    316.22 o 

   9  15   1      321.51      162.38    312.72 o 

  10  15   1       70.07      160.88    494.51 o 

  11  15   1      165.93        0.00    568.83 o 

 -13  16   1        1.20      435.52    593.09 o 

 -12  16   1      440.45      477.09    580.04 o 

 -11  16   1      100.43        0.00    530.90 o 

 -10  16   1      154.98      248.48    518.91 o 

  -9  16   1       27.33      223.72    299.69 o 

  -8  16   1      372.00      305.39    292.48 o 

  -7  16   1      415.13      397.84    202.97 o 

  -6  16   1       33.66      158.70    205.23 o 

  -5  16   1        0.40       48.89    202.98 o 

  -4  16   1      382.98      361.54    200.41 o 

  -3  16   1        9.26      118.51    264.81 o 

  -2  16   1      521.81      392.55    232.20 o 

  -1  16   1      342.42      405.44    236.52 o 

   0  16   1        4.38       14.06    235.36 o 

   1  16   1      145.11      199.86    202.85 o 

   2  16   1      243.28      174.43    273.98 o 

   3  16   1      680.81      855.58    286.85 o 

   4  16   1       52.41      268.30    294.05 o 

   5  16   1        4.61      236.25    443.00 o 

   6  16   1       86.94      143.16    302.67 o 

   7  16   1      875.61      880.76    319.30 o 

   8  16   1       35.23      220.76    314.14 o 

   9  16   1       26.77       81.63    390.54 o 

  10  16   1      166.22      268.67    554.43 o 

  11  16   1      173.36       11.05    549.28 o 

  12  16   1      222.56      371.74    611.04 o 

  13  16   1       57.20      301.58    606.88 o 

 -12  17   1       12.99      111.63    595.43 o 

 -11  17   1       41.16       19.96    589.85 o 

 -10  17   1        2.37      108.64    556.82 o 

  -9  17   1      115.50       98.46    518.18 o 

  -8  17   1      276.97      153.49    212.81 o 

  -7  17   1      380.93      567.68    221.65 o 

  -6  17   1        0.64        0.00    210.12 o 

  -5  17   1       24.93      201.82    434.62 o 

  -4  17   1       63.49        0.00    275.67 o 

  -3  17   1      409.58      417.23    275.48 o 

  -2  17   1       46.55      126.97    232.52 o 

  -1  17   1       65.68      347.44    237.15 o 

   0  17   1       44.98      186.54    245.95 o 

   1  17   1       57.53        3.00    280.16 o 

   2  17   1      520.44      560.41    291.05 o 

   3  17   1      208.76      231.40    296.77 o 

   4  17   1       89.81      304.59    296.05 o 

   5  17   1      291.01      211.22    299.39 o 

   6  17   1       16.51      158.79    306.02 o 

   7  17   1      665.65      669.65    323.38 o 

   8  17   1       90.61        6.74    326.22 o 

  10  17   1      304.56      449.96    584.05 o 

  11  17   1        1.31        4.23    601.46 o 

 -11  18   1      176.38        0.00    560.97 o 

 -10  18   1       23.87        0.00    539.97 o 

  -9  18   1        5.48      311.57    286.50 o 

  -8  18   1       49.80      200.04    306.89 o 

  -7  18   1       65.58      276.85    308.11 o 

  -6  18   1        8.43       87.64    303.75 o 

  -5  18   1        4.55        0.00    389.94 o 

  -4  18   1       42.16      179.59    287.92 o 

  -3  18   1       37.73        0.00    283.37 o 

  -2  18   1     1358.26     1330.96    294.91 o 

  -1  18   1       14.08      113.36    244.48 o 

   0  18   1      464.60      547.08    219.91 o 

   1  18   1      151.90      222.87    291.35 o 

   2  18   1      763.44      935.98    301.68 o 

   3  18   1      138.33      128.83    290.91 o 

   4  18   1       26.03      136.05    302.83 o 

   5  18   1        5.93        0.00    406.67 o 

   6  18   1      269.75      125.65    314.66 o 

   7  18   1       48.85        0.00    321.94 o 

   8  18   1      379.45      445.21    324.32 o 

   9  18   1      556.36      245.43    330.51 o 

  10  18   1       45.54      419.71    565.61 o 

  11  18   1      291.53        0.00    592.08 o 

 -10  19   1      820.96      697.89    619.19 o 

  -9  19   1        7.41       59.70    542.65 o 

  -8  19   1      555.09      769.68    561.13 o 

  -7  19   1     1466.05     1282.90    343.45 o 

  -6  19   1       88.18      194.81    408.87 o 

  -5  19   1       23.72      202.54    303.12 o 

  -4  19   1      123.59        0.00    292.82 o 

  -3  19   1       63.97      108.49    290.26 o 

  -2  19   1       20.77       88.61    383.42 o 

  -1  19   1        6.29        0.00    369.80 o 

   0  19   1       26.23      233.19    278.59 o 

   1  19   1        0.38       18.74    294.32 o 

   2  19   1       62.15      294.05    291.58 o 

   3  19   1      300.06      504.13    309.78 o 

   4  19   1       48.88       42.06    309.39 o 

   5  19   1       13.09      331.15    317.44 o 

   6  19   1      769.99     1167.06    331.89 o 

   7  19   1       18.16       67.14    334.24 o 

   8  19   1      510.66      245.89    342.38 o 

   9  19   1       36.93        0.00    563.96 o 

  10  19   1      291.02      297.55    596.03 o 

  -9  20   1      429.29      232.44    585.30 o 

  -7  20   1      296.10       70.46    336.56 o 

  -6  20   1      680.42      633.53    331.65 o 

  -4  20   1      335.83      382.23    432.17 o 

  -3  20   1        1.42      122.70    296.11 o 

  -2  20   1      998.71      886.04    317.37 o 

  -1  20   1       49.96      199.98    390.85 o 

   0  20   1     1148.01     1420.60    501.39 o 

   1  20   1       42.00       57.93    303.93 o 

   2  20   1      684.75      779.05    357.21 o 

   3  20   1        5.32       39.19    312.01 o 

   4  20   1      533.52      668.09    320.24 o 

   5  20   1      105.48      336.00    327.60 o 

   6  20   1      163.21      109.54    345.89 o 

   7  20   1       14.05      134.23    352.07 o 

   8  20   1       17.85       14.15    357.89 o 

  -7  21   1      185.09      195.07    527.74 o 

  -6  21   1      418.69      654.12    526.49 o 

  -5  21   1       17.82       43.96    435.95 o 

  -4  21   1      841.29      724.49    337.63 o 

  -3  21   1      111.24        0.00    430.52 o 

  -2  21   1      190.50      303.67    312.13 o 

  -1  21   1      205.24       65.76    302.70 o 

   0  21   1       29.98      409.71    486.39 o 

   1  21   1      100.55      245.62    464.98 o 

   2  21   1      557.25      278.60    319.41 o 

   3  21   1       28.02       93.18    326.16 o 

   4  21   1       57.73      404.11    464.39 o 

   6  21   1      443.86      429.87    355.97 o 

   7  21   1      139.51       64.20    355.88 o 

  -5  22   1       11.00       60.96    335.51 o 

  -4  22   1      257.33      268.87    336.26 o 

  -3  22   1      120.89       59.89    329.51 o 

  -2  22   1      746.77      647.44    324.04 o 

  -1  22   1       38.33      371.06    508.37 o 

   0  22   1     1500.78     1432.80    519.69 o 

   1  22   1       63.86       94.07    478.55 o 

   2  22   1      302.90      160.22    331.03 o 

   3  22   1        1.62        0.00    339.31 o 

   4  22   1       73.83      170.39    489.25 o 

   5  22   1        2.02      171.00    352.63 o 

  -1  23   1       51.56      286.41    359.16 o 

   0  23   1        9.70        0.00    371.97 o 

 -19   0   2       16.48       27.09    644.96 o 

 -18   0   2      404.99      516.47    604.95 o 

 -17   0   2     1461.70     1734.16    573.07 o 

 -16   0   2       64.42      485.20    543.40 o 

 -15   0   2     7232.56     8466.59    614.30 o 

 -14   0   2        7.96       31.37    467.48 o 

 -13   0   2        5.17        0.00    267.94 o 

 -12   0   2     7348.44     7299.11    402.51 o 

 -11   0   2     2383.66     1984.03    264.45 o 

 -10   0   2      856.18      388.02    234.97 o 

  -9   0   2      948.66     1138.84    213.59 o 

  -8   0   2       13.99       64.54    174.71 o 

  -7   0   2     5267.47     5522.42    202.84 o 

  -6   0   2        6.52       90.86    166.64 o 

  -5   0   2    18931.00    20409.35    237.18 o 

  -3   0   2     1155.39      952.10     88.82 o 

   3   0   2     9187.63     9140.71    307.79 o 

   4   0   2      545.35       18.55    281.41 o 

   5   0   2     5969.36     5456.88    309.01 o 

   6   0   2      737.30      318.58    216.79 o 

   7   0   2     5686.54     5069.49    255.82 o 

   8   0   2     2670.72     2543.51    260.71 o 

   9   0   2     2175.59     2195.04    285.31 o 

  10   0   2     2502.95     2441.68    306.13 o 

  11   0   2       32.56      270.65    440.47 o 

  12   0   2      652.05      886.41    321.48 o 

  13   0   2      853.96      596.04    324.93 o 

  14   0   2      980.10     1125.42    335.11 o 

  15   0   2      256.56      295.22    322.11 o 

  16   0   2      421.25      332.79    536.16 o 

  17   0   2      203.12      297.82    591.69 o 

 -19   1   2      294.67      359.51    450.16 o 

 -18   1   2        8.00       65.79    421.28 o 

 -17   1   2       12.94      297.76    404.84 o 

 -16   1   2        3.57        0.00    532.66 o 

 -15   1   2      285.32      587.22    255.57 o 

 -14   1   2        0.31       81.31    185.43 o 

 -13   1   2       12.66      112.32    186.30 o 

 -12   1   2      569.29      591.85    184.41 o 

 -11   1   2     2790.91     2651.32    189.05 o 

 -10   1   2     1385.36     1181.80    167.64 o 

  -9   1   2     4052.06     3729.04    161.45 o 

  -8   1   2    10200.45    10057.29    202.63 o 

  -7   1   2     4557.87     4557.60    251.76 o 

  -6   1   2     3161.72     3543.44    139.30 o 

  -5   1   2      292.30      324.17    124.14 o 

  -4   1   2      170.09      127.72    105.42 o 

  -3   1   2     2762.24     3132.95    125.58 o 

  -2   1   2       42.40       32.77     44.89 o 

   1   1   2      721.72      600.72     83.05 o 

   3   1   2      499.22      506.39    196.18 o 

   4   1   2    19981.34    19747.40    282.43 o 

   5   1   2      469.24      635.58    169.58 o 

   6   1   2    26477.75    25251.86    272.38 o 

   7   1   2     3323.07     3226.14    173.14 o 

   8   1   2     3376.55     3202.91    188.79 o 

   9   1   2      812.24      897.25    201.07 o 

  10   1   2      423.94      402.46    204.49 o 

  11   1   2        7.61       56.78    240.45 o 

  12   1   2        2.43      161.01    251.80 o 

  13   1   2      245.71      193.29    224.83 o 

  14   1   2       55.58       57.77    276.26 o 

  15   1   2      107.13      216.38    283.75 o 

  16   1   2       73.80      130.64    384.45 o 

  17   1   2      295.45      380.12    402.97 o 

 -19   2   2      141.72      152.94    443.91 o 

 -18   2   2        1.50       99.15    572.47 o 

 -17   2   2     1693.28     2425.38    419.10 o 

 -16   2   2      478.71      672.05    273.27 o 

 -15   2   2     1700.76     1405.33    272.66 o 

 -14   2   2      267.43      268.68    331.99 o 

 -13   2   2     1031.55      878.94    188.47 o 

 -12   2   2     1303.34     1040.03    188.57 o 

 -11   2   2     7635.38     7819.95    301.12 o 

 -10   2   2      768.53      695.89    176.38 o 

  -9   2   2     3635.94     3658.57    173.64 o 

  -8   2   2     1586.05     1629.34    118.66 o 

  -7   2   2    11407.09    11756.82    300.34 o 

  -6   2   2     1227.56     1078.02     95.20 o 

  -5   2   2     4334.86     4802.69    170.24 o 

  -3   2   2     1229.01     1718.62    205.60 o 

  -1   2   2     2151.38     2370.27     95.30 o 

   1   2   2     3632.13     4010.00     96.19 o 

   2   2   2   108446.52   117327.97   1491.51 o 

   3   2   2     1404.30     1164.20    165.76 o 

   4   2   2     9510.39     9727.37    257.08 o 

   5   2   2      532.02      437.11    206.72 o 

   6   2   2     1726.91     1897.31    182.42 o 

   7   2   2        7.02       65.38    184.93 o 

   8   2   2      401.18      304.82    179.17 o 

   9   2   2     2731.70     2948.19    207.55 o 

  10   2   2        4.62        0.00    206.68 o 

  11   2   2     1452.71     1273.51    218.68 o 

  12   2   2      128.12      128.44    208.50 o 

  13   2   2     1459.06     1643.03    223.90 o 

  14   2   2     1075.30     1104.48    351.33 o 

  15   2   2     1421.10     1826.04    301.06 o 

  16   2   2      678.63      366.33    304.47 o 

  17   2   2      157.95      285.80    410.74 o 

 -19   3   2      235.64      505.92    444.96 o 

 -18   3   2       53.25        0.00    616.84 o 

 -17   3   2      181.92      294.36    286.95 o 

 -16   3   2        0.66       61.40    311.84 o 

 -15   3   2      150.35      459.79    281.26 o 

 -14   3   2       27.65        0.00    371.31 o 

 -13   3   2     2618.22     2632.03    331.36 o 

 -12   3   2     1836.63     1728.88    202.65 o 

 -11   3   2     1552.24     1677.17    205.43 o 

 -10   3   2     1875.70     2189.67    150.23 o 

  -9   3   2     1327.43     1437.94    129.62 o 

  -8   3   2     8079.62     8122.28    147.17 o 

  -7   3   2    13144.06    13319.63    286.37 o 

  -6   3   2      462.84      601.36     91.39 o 

  -3   3   2     8615.28     8838.10    331.47 o 

  -2   3   2    17923.09    14989.40   1270.06 o 

   0   3   2      423.31      301.88    111.31 o 

   1   3   2     1724.31     1729.28    128.17 o 

   2   3   2     4341.57     4397.25    134.71 o 

   3   3   2     1978.95     2116.59    177.32 o 

   4   3   2     6309.01     6530.66    232.22 o 

   5   3   2    12728.54    13670.71    280.63 o 

   6   3   2     5704.24     5270.60    260.21 o 

   7   3   2       73.52        0.00    246.80 o 

   8   3   2     6191.28     6052.88    207.00 o 

   9   3   2     4484.97     4635.28    214.06 o 

  10   3   2      641.09      570.82    204.05 o 

  11   3   2       21.26      152.81    208.41 o 

  12   3   2       95.85       20.27    208.90 o 

  13   3   2      193.38      435.03    253.23 o 

  14   3   2       44.97      153.73    261.19 o 

  15   3   2      152.06      118.86    353.94 o 

  16   3   2        2.71      216.08    458.53 o 

  17   3   2       20.99      230.34    322.11 o 

 -18   4   2        0.19       22.06    582.97 o 

 -17   4   2     1301.02     1271.57    301.60 o 

 -16   4   2       20.84      184.89    278.98 o 

 -15   4   2     1230.27     1385.19    288.99 o 

 -14   4   2      731.53      789.34    328.63 o 

 -13   4   2     1719.75     1845.30    322.71 o 

 -12   4   2        0.62      215.13    296.45 o 

 -11   4   2        8.49        5.81    138.26 o 

 -10   4   2     1178.76     1331.59    137.34 o 

  -9   4   2     1441.24     1278.93    119.32 o 

  -8   4   2     2895.52     2985.61    105.39 o 

  -7   4   2       56.97       27.43     75.00 o 

  -6   4   2      273.00      218.31    275.90 o 

  -5   4   2     2243.82     2334.52    140.42 o 

  -4   4   2     8308.56     7760.37    186.80 o 

  -2   4   2    25764.97    24996.81    868.17 o 

   0   4   2     7907.45     7922.99    152.29 o 

   2   4   2       41.86       86.44    160.24 o 

   5   4   2      462.68      529.33    231.21 o 

   6   4   2     3312.52     3398.89    260.56 o 

   7   4   2     1011.28      844.73    262.87 o 

   8   4   2       98.09       63.54    273.04 o 

   9   4   2        0.41        0.00    264.06 o 

  10   4   2      138.67      111.29    198.04 o 

  11   4   2     1741.08     2110.72    219.05 o 

  12   4   2     2233.22     2162.48    216.29 o 

  13   4   2        3.11        0.00    295.05 o 

  14   4   2      821.77     1055.11    271.29 o 

  15   4   2      448.99      544.57    378.93 o 

  16   4   2      146.07      191.32    488.32 o 

  17   4   2       99.66      355.59    321.72 o 

 -18   5   2       27.61        0.00    573.31 o 

 -17   5   2       11.97      110.70    294.56 o 

 -16   5   2       74.06      319.02    285.19 o 

 -15   5   2        5.87       96.66    328.89 o 

 -14   5   2      279.66      375.53    325.20 o 

 -13   5   2      637.10     1143.64    327.59 o 

 -12   5   2        0.56      119.62    204.52 o 

 -11   5   2      721.71      701.25    197.10 o 

 -10   5   2     2446.88     2298.99    130.70 o 

  -9   5   2     1770.97     1808.83    106.22 o 

  -8   5   2      136.40      113.70     60.97 o 

  -7   5   2      696.83      403.59    308.69 o 

  -6   5   2      388.86      136.50    286.31 o 

  -5   5   2      471.18      252.56    138.31 o 

  -4   5   2     2639.99     2537.71    154.62 o 

  -3   5   2    12601.94    12186.28    143.37 o 

  -2   5   2       81.75      124.35    124.77 o 

  -1   5   2    13406.05    14261.35    604.00 o 

   0   5   2      209.97       57.30    138.44 o 

   1   5   2    11963.92    12128.01    269.25 o 

   2   5   2     8532.38     8265.39    200.43 o 

   3   5   2     7797.17     7479.96    190.27 o 

   4   5   2     6131.19     5840.09    225.11 o 

   5   5   2    12167.56    11870.36    284.29 o 

   6   5   2     3911.83     3629.65    266.35 o 

   7   5   2     4111.34     3473.17    299.16 o 

   8   5   2     1266.89     1535.56    317.43 o 

   9   5   2       16.61        0.00    240.04 o 

  10   5   2      243.22      288.65    203.43 o 

  11   5   2      521.62      480.12    209.12 o 

  12   5   2      495.03      367.79    257.16 o 

  13   5   2     1380.34     1847.19    274.95 o 

  14   5   2       31.37       56.79    266.70 o 

  15   5   2       42.57      132.04    364.23 o 

  16   5   2       63.67        0.00    384.04 o 

  17   5   2       70.03      431.26    399.49 o 

 -17   6   2       41.67      104.18    354.13 o 

 -16   6   2      410.08      250.19    466.02 o 

 -15   6   2       37.52        0.00    337.49 o 

 -14   6   2       53.13      152.19    324.45 o 

 -13   6   2     2368.65     2442.08    346.86 o 

 -12   6   2      556.75      548.65    228.81 o 

 -11   6   2      928.87      810.85    229.10 o 

 -10   6   2       21.33       69.57    390.26 o 

  -9   6   2      954.55      760.97    396.55 o 

  -8   6   2      126.00      388.43    345.43 o 

  -7   6   2     1514.19     1738.30    358.63 o 

  -6   6   2       58.19      137.80    153.19 o 

  -5   6   2     1235.41     1045.03    158.40 o 

  -4   6   2     1102.47      841.66    146.51 o 

  -3   6   2      970.77      749.65    116.83 o 

  -2   6   2     8584.11     8071.65    152.86 o 

  -1   6   2       14.77      200.30    137.86 o 

   0   6   2      708.48      797.08    122.09 o 

   2   6   2     4076.70     3714.80    163.46 o 

   3   6   2       64.31      127.94    154.79 o 

   4   6   2      243.71      204.37    164.09 o 

   5   6   2      302.12      475.12    371.73 o 

   6   6   2      127.09      304.89    408.29 o 

   8   6   2       67.26       27.71    301.73 o 

   9   6   2     6322.93     6372.95    363.13 o 

  10   6   2       10.41        5.29    232.70 o 

  11   6   2     2198.77     2655.22    271.81 o 

  12   6   2      129.46      237.16    254.26 o 

  13   6   2       48.84      181.78    300.99 o 

  14   6   2        3.37      235.44    260.41 o 

  15   6   2       19.49        0.00    515.80 o 

  16   6   2      103.07      362.54    381.15 o 

 -18   7   2       20.29        0.00    383.06 o 

 -16   7   2      257.29       18.13    480.52 o 

 -15   7   2       98.33       31.12    464.30 o 

 -14   7   2       73.45      282.37    453.63 o 

 -13   7   2       87.91        0.00    453.24 o 

 -12   7   2       21.90      366.35    457.00 o 

 -11   7   2     1482.54     1708.11    438.78 o 

 -10   7   2      593.49      347.47    433.23 o 

  -9   7   2       11.40        0.00    413.60 o 

  -8   7   2      590.99      575.57    373.01 o 

  -7   7   2     2505.40     2511.50    195.96 o 

  -6   7   2     2619.93     3035.83    191.59 o 

  -5   7   2     1055.61      810.95    168.12 o 

  -4   7   2      161.95      103.00     71.88 o 

  -3   7   2      138.76      104.87     95.84 o 

  -2   7   2     3217.49     3031.39    132.40 o 

  -1   7   2      784.65      540.71    116.44 o 

   0   7   2     1791.21     1501.13    132.50 o 

   1   7   2      199.18      496.13    139.19 o 

   2   7   2       16.88        3.73    145.30 o 

   3   7   2       59.53      163.39    158.99 o 

   4   7   2        0.11        0.00    166.63 o 

   5   7   2       32.67       23.83    177.46 o 

   6   7   2     2074.81     2353.88    487.72 o 

   7   7   2     2142.86     1840.91    515.74 o 

   8   7   2     5280.66     5574.37    570.94 o 

   9   7   2      890.92      689.95    319.47 o 

  10   7   2      744.36      451.49    322.04 o 

  11   7   2      215.37      269.49    331.80 o 

  12   7   2      464.71      491.15    252.75 o 

  13   7   2      111.24      135.83    257.70 o 

  14   7   2       55.54      160.28    349.92 o 

  15   7   2       11.45      266.25    394.07 o 

  16   7   2       95.57      116.83    382.45 o 

  17   7   2        7.76       20.19    555.90 o 

 -17   8   2       66.67      522.92    498.34 o 

 -16   8   2        0.01        0.00    494.58 o 

 -15   8   2      136.89        0.00    472.69 o 

 -14   8   2      152.85       73.87    464.08 o 

 -13   8   2      178.27        0.00    437.91 o 

 -12   8   2      135.24        2.23    468.52 o 

 -11   8   2        0.07       11.70    420.40 o 

 -10   8   2     1002.59      541.68    463.53 o 

  -9   8   2        0.19      137.15    437.24 o 

  -8   8   2       79.70        0.00    402.61 o 

  -7   8   2       34.33       62.08    197.92 o 

  -6   8   2     4421.25     4573.80    216.89 o 

  -5   8   2       10.02      209.69    176.66 o 

  -4   8   2     1696.30     1477.47     98.98 o 

  -3   8   2      217.27      120.86    111.79 o 

  -2   8   2     1020.36     1148.43    130.32 o 

  -1   8   2     5868.74     6354.19    425.78 o 

   0   8   2      471.38      595.51    130.46 o 

   1   8   2     3286.22     3403.25    158.79 o 

   2   8   2       61.62       35.25    148.43 o 

   3   8   2       47.44      144.88    155.76 o 

   4   8   2      135.91       45.11    167.72 o 

   5   8   2      107.35       45.85    183.91 o 

   6   8   2     4063.51     4524.45    295.46 o 

   7   8   2      112.68      209.04    524.65 o 

   8   8   2       38.87        0.00    520.00 o 

  10   8   2      547.75      818.43    545.69 o 

  12   8   2        0.45       79.43    301.07 o 

  13   8   2        5.27       32.38    314.43 o 

  14   8   2      170.37        0.00    512.70 o 

  15   8   2      330.51        0.00    536.23 o 

  16   8   2        1.52       23.33    554.14 o 

 -17   9   2      148.16      480.37    523.25 o 

 -16   9   2      221.12      508.26    511.54 o 

 -15   9   2      114.27      275.03    504.00 o 

 -14   9   2      177.69      494.82    491.94 o 

 -13   9   2      330.08      528.27    459.97 o 

 -11   9   2     1542.36     1354.61    461.71 o 

 -10   9   2     1585.98     1906.74    486.38 o 

  -9   9   2        0.10        0.00    445.88 o 

  -8   9   2      794.93     1121.05    228.23 o 

  -7   9   2      810.36      699.40    217.65 o 

  -6   9   2      725.75      663.80    205.89 o 

  -5   9   2      950.32      744.33    203.21 o 

  -4   9   2     3100.16     3069.26    149.97 o 

  -3   9   2       85.16      165.71    122.80 o 

  -2   9   2     3584.47     3649.60    148.42 o 

  -1   9   2     2762.66     2489.64     84.83 o 

   0   9   2     2078.95     2001.10    144.92 o 

   1   9   2      533.16      404.26    146.15 o 

   2   9   2      355.34      549.50    155.18 o 

   3   9   2     1981.96     2149.79    176.82 o 

   4   9   2      121.08        0.00    178.82 o 

   5   9   2     3068.91     2960.52    211.35 o 

   6   9   2     1916.75     2318.67    291.64 o 

   7   9   2      506.83      540.87    525.39 o 

   8   9   2       78.26        0.00    532.91 o 

   9   9   2      502.35      369.11    526.08 o 

  10   9   2      327.96      499.33    518.26 o 

  11   9   2       50.17        0.00    529.88 o 

  12   9   2      344.09      289.81    532.92 o 

  13   9   2      449.19      400.38    312.98 o 

  14   9   2       28.32      381.17    542.79 o 

  15   9   2       14.71      162.35    527.89 o 

  16   9   2      111.71      117.96    580.67 o 

 -15  10   2       10.23      470.96    502.40 o 

 -14  10   2        6.72      119.52    498.61 o 

 -13  10   2      605.91      255.98    497.72 o 

 -12  10   2       11.04      132.57    481.51 o 

 -11  10   2       18.03      157.70    444.23 o 

 -10  10   2       20.91      206.54    457.41 o 

  -8  10   2       16.82        0.00    231.61 o 

  -7  10   2       26.50      142.35    225.80 o 

  -6  10   2     7050.43     7092.28    271.09 o 

  -5  10   2      169.41      231.32    217.03 o 

  -4  10   2     5639.55     5239.51    202.47 o 

  -3  10   2     5509.38     5656.88    164.34 o 

  -2  10   2      289.26      229.57    137.99 o 

  -1  10   2      666.30      674.12     79.11 o 

   0  10   2      875.20      788.29    144.18 o 

   1  10   2      406.04      576.08    156.10 o 

   2  10   2     2517.11     2458.67    175.49 o 

   3  10   2     1939.99     1894.90    186.66 o 

   4  10   2      369.78      502.80    192.22 o 

   5  10   2       64.36      172.11    201.87 o 

   6  10   2     1010.33      590.11    297.08 o 

   7  10   2       93.36       83.36    287.18 o 

   8  10   2      845.83     1030.30    546.32 o 

   9  10   2      242.15      275.91    496.58 o 

  10  10   2        2.55      125.57    489.79 o 

  11  10   2       16.02        0.00    497.88 o 

  12  10   2     1237.20     1307.55    525.34 o 

  13  10   2        5.73       97.88    538.92 o 

  14  10   2        4.22      420.12    557.24 o 

  15  10   2      241.01      538.84    561.75 o 

  16  10   2       33.77      164.57    594.69 o 

 -16  11   2        6.62      371.12    538.04 o 

 -15  11   2      148.82      370.50    515.17 o 

 -14  11   2        8.30      173.98    516.39 o 

 -13  11   2      162.22       83.26    501.93 o 

 -12  11   2     1025.51      982.03    523.31 o 

 -11  11   2      275.39        6.29    432.53 o 

 -10  11   2     1685.43     1898.28    484.40 o 

  -9  11   2     2514.88     2160.66    256.70 o 

  -8  11   2        2.08       17.30    241.60 o 

  -7  11   2     1485.31     1290.08    244.39 o 

  -6  11   2     1600.23     1218.49    245.95 o 

  -5  11   2     2543.31     2663.85    253.93 o 

  -4  11   2     6280.40     6338.97    171.05 o 

  -3  11   2      157.58      213.76    146.42 o 

  -2  11   2     3085.97     2883.16    171.75 o 

  -1  11   2      946.36      763.65     86.43 o 

   0  11   2      356.76      264.70    101.86 o 

   1  11   2     2168.10     2145.70    176.83 o 

   2  11   2      772.87      599.82    179.30 o 

   3  11   2     1181.44     1039.53    187.44 o 

   4  11   2     3290.10     3672.48    249.90 o 

   5  11   2        2.71       16.32    203.29 o 

   6  11   2      632.34      672.53    302.70 o 

   7  11   2       25.35        0.00    293.81 o 

   8  11   2     1258.39      810.21    537.41 o 

   9  11   2       40.86       10.95    496.50 o 

  10  11   2        1.23      171.18    528.66 o 

  11  11   2      304.61      507.07    551.07 o 

  12  11   2       58.55        0.00    567.42 o 

  13  11   2        4.76      424.37    542.96 o 

  14  11   2      567.05      398.31    563.79 o 

 -16  12   2       42.37      504.91    556.82 o 

 -15  12   2      149.65       22.42    531.25 o 

 -13  12   2      556.27      572.72    531.66 o 

 -12  12   2      740.04      471.12    524.94 o 

 -11  12   2       51.90      196.49    465.20 o 

 -10  12   2        0.98        0.00    458.21 o 

  -9  12   2      708.34      558.39    251.69 o 

  -8  12   2        6.98        0.00    251.52 o 

  -7  12   2       36.11      104.38    253.66 o 

  -6  12   2      697.90     1084.42    257.30 o 

  -5  12   2      128.45       74.15    172.07 o 

  -4  12   2     2943.56     2906.52    148.90 o 

  -3  12   2      424.93      654.56    163.53 o 

  -2  12   2     7689.40     7997.76    208.66 o 

  -1  12   2      837.39      731.01     92.53 o 

   0  12   2     3000.63     2778.43    125.27 o 

   1  12   2      624.30      659.31    178.03 o 

   2  12   2     1771.54     2167.33    192.65 o 

   3  12   2      203.06      285.49    191.88 o 

   4  12   2     2106.92     2208.49    210.11 o 

   5  12   2        1.75        0.00    197.88 o 

   6  12   2       87.80      127.78    296.63 o 

   7  12   2     1096.08     1198.60    303.47 o 

   8  12   2        3.95        0.00    487.18 o 

   9  12   2       29.08      172.86    527.86 o 

  10  12   2      496.96      219.72    544.13 o 

  11  12   2      542.35      268.44    519.39 o 

  12  12   2      180.24        0.00    501.54 o 

  13  12   2      420.94      743.79    532.06 o 

  14  12   2        3.68       60.34    581.90 o 

  15  12   2      219.11      324.85    619.30 o 

 -15  13   2      423.10      657.21    558.46 o 

 -11  13   2      634.08      582.26    511.16 o 

 -10  13   2     1004.21     1068.48    510.21 o 

  -9  13   2      914.56      796.82    264.47 o 

  -8  13   2      881.81      724.74    250.50 o 

  -7  13   2      534.53      327.88    261.64 o 

  -6  13   2    13340.25    14156.21    366.82 o 

  -5  13   2     3191.91     2939.46    214.76 o 

  -4  13   2     3426.13     3160.55    159.59 o 

  -3  13   2     1783.56     2074.78    180.60 o 

  -2  13   2      420.21      366.74    171.42 o 

  -1  13   2      333.42      367.68    167.39 o 

   0  13   2     2392.77     2472.25    132.38 o 

   1  13   2     3359.17     3448.12    147.72 o 

   2  13   2     2519.50     2707.91    203.67 o 

   3  13   2      893.56      655.72    193.84 o 

   4  13   2     2609.73     2485.00    212.53 o 

   5  13   2      392.44      472.58    294.51 o 

   6  13   2       38.91        0.00    297.07 o 

   7  13   2     1500.18     1224.67    312.17 o 

   8  13   2     2481.80     2837.96    323.72 o 

   9  13   2       27.96       53.76    541.79 o 

  10  13   2     2381.64     2456.45    538.52 o 

  11  13   2       67.37      230.65    569.39 o 

  12  13   2      381.34      289.65    572.62 o 

  13  13   2      208.85      157.85    612.79 o 

 -15  14   2      423.13      758.64    585.70 o 

 -14  14   2      206.14      131.62    594.07 o 

 -13  14   2     1022.90      876.13    549.61 o 

 -12  14   2      512.38      718.09    552.75 o 

 -11  14   2       59.63       20.12    523.03 o 

 -10  14   2      184.21        9.10    526.40 o 

  -9  14   2      146.35      211.79    262.07 o 

  -8  14   2      359.99      289.45    270.04 o 

  -7  14   2      321.95      260.82    183.28 o 

  -6  14   2      562.49      188.35    195.38 o 

  -5  14   2       49.89        0.00    199.34 o 

  -4  14   2      660.25      612.45    149.89 o 

  -3  14   2     1055.90     1024.48    179.93 o 

  -2  14   2     6480.89     6439.67    213.12 o 

  -1  14   2       33.98       77.92    175.35 o 

   0  14   2     5678.22     5689.12    190.66 o 

   1  14   2        5.74      107.42    132.40 o 

   2  14   2     3285.56     2666.55    416.60 o 

   3  14   2      708.34      508.04    297.87 o 

   4  14   2     1295.25     1343.77    306.07 o 

   5  14   2       45.99      120.65    299.59 o 

   6  14   2      201.49      134.25    285.70 o 

   7  14   2        2.61        0.00    297.54 o 

   8  14   2        0.65      135.39    301.86 o 

   9  14   2       23.86      154.70    530.40 o 

  10  14   2      240.61      562.70    545.41 o 

  11  14   2      836.54      987.41    568.75 o 

  12  14   2       30.41      561.54    537.48 o 

  13  14   2       99.60        0.00    565.98 o 

  14  14   2      323.48      168.75    600.55 o 

 -14  15   2       42.68      122.71    604.22 o 

 -12  15   2      598.32      159.32    534.42 o 

 -11  15   2      955.82      937.64    556.94 o 

 -10  15   2      284.83       88.15    515.77 o 

  -9  15   2     1367.50     1230.51    287.49 o 

  -8  15   2      420.65      486.30    193.33 o 

  -7  15   2      577.80      541.79    206.72 o 

  -6  15   2      110.91      173.91    200.30 o 

  -5  15   2     1418.30     1161.90    208.43 o 

  -4  15   2      735.48      764.26    205.62 o 

  -3  15   2      608.22      484.55    178.62 o 

  -2  15   2      672.53      387.59    175.52 o 

  -1  15   2      553.13      709.07    182.42 o 

   0  15   2       65.85       36.67    202.56 o 

   1  15   2        2.58       16.78    272.44 o 

   2  15   2       55.34        0.00    374.93 o 

   3  15   2       54.95        0.00    296.21 o 

   4  15   2     4626.77     5050.87    341.34 o 

   5  15   2        1.28      112.48    302.38 o 

   6  15   2     1474.53     1393.65    308.57 o 

   7  15   2        0.65       43.32    306.21 o 

   8  15   2     3607.21     3400.21    355.79 o 

   9  15   2      281.17      301.64    514.02 o 

  10  15   2     1809.67     2285.39    615.61 o 

  11  15   2      315.74      591.91    533.03 o 

  12  15   2       83.08      321.99    595.60 o 

  13  15   2       23.06        0.00    634.68 o 

 -13  16   2      535.78      526.17    608.64 o 

 -12  16   2       76.37        0.00    534.14 o 

 -11  16   2      234.93      265.67    519.65 o 

 -10  16   2      723.78      617.61    517.05 o 

  -9  16   2      316.52      137.20    251.72 o 

  -8  16   2      404.38      139.39    211.29 o 

  -7  16   2      159.41      236.86    213.19 o 

  -6  16   2      160.88      132.43    269.57 o 

  -5  16   2      270.53      438.37    232.30 o 

  -4  16   2      823.28      808.44    210.94 o 

  -3  16   2      212.81      324.57    277.42 o 

  -2  16   2      405.48      403.50    235.40 o 

  -1  16   2      930.73      904.02    249.86 o 

   0  16   2     2686.41     2875.15    297.98 o 

   1  16   2      548.43      652.58    288.76 o 

   2  16   2     1887.22     1983.68    344.73 o 

   3  16   2     1997.70     1987.04    316.14 o 

   4  16   2      452.92      639.11    299.78 o 

   5  16   2        4.63        0.00    308.39 o 

   6  16   2       57.34        8.82    457.41 o 

   7  16   2       31.85        0.00    316.50 o 

   8  16   2      125.40      206.53    324.18 o 

   9  16   2      402.38      407.31    536.55 o 

  10  16   2       86.35        0.00    535.35 o 

  11  16   2       69.78       98.29    604.40 o 

  12  16   2      855.53      790.08    622.62 o 

 -13  17   2       95.94      107.46    603.36 o 

 -12  17   2        4.12      182.62    587.47 o 

 -11  17   2      553.86      238.65    287.14 o 

 -10  17   2       49.62      132.02    555.77 o 

  -9  17   2       86.59      114.29    284.32 o 

  -8  17   2     1749.42     1400.59    244.01 o 

  -7  17   2      398.96      478.64    228.53 o 

  -6  17   2     1290.60     1410.61    230.38 o 

  -5  17   2      597.97      612.39    214.27 o 

  -4  17   2      175.68      160.91    277.82 o 

  -3  17   2      182.44      220.41    281.21 o 

  -2  17   2      919.74      854.39    243.34 o 

  -1  17   2       22.21      264.81    242.58 o 

   0  17   2      314.35      146.28    274.63 o 

   1  17   2       72.13      103.52    273.27 o 

   2  17   2        3.16      146.75    401.56 o 

   3  17   2       50.69       87.27    294.79 o 

   4  17   2      331.43      208.24    303.18 o 

   5  17   2        0.21      321.48    306.58 o 

   6  17   2     1002.61      997.77    329.75 o 

   7  17   2      180.70      200.52    326.70 o 

   8  17   2     1476.03     1736.88    348.31 o 

   9  17   2     1025.92      706.05    353.26 o 

  10  17   2      743.72       60.60    584.21 o 

  11  17   2        5.49       21.73    604.34 o 

 -12  18   2       68.02      408.12    616.54 o 

 -11  18   2       15.73        0.00    354.22 o 

 -10  18   2       16.55        0.00    370.31 o 

  -9  18   2      221.33      405.08    304.13 o 

  -8  18   2      182.77      399.24    497.65 o 

  -7  18   2        4.76       14.32    298.66 o 

  -6  18   2       19.99       48.72    287.73 o 

  -5  18   2       22.36       41.75    291.83 o 

  -4  18   2      170.07      184.39    285.13 o 

  -3  18   2      569.74      709.31    289.84 o 

  -2  18   2     1157.48      903.36    427.99 o 

  -1  18   2       66.12       15.84    221.34 o 

   0  18   2     1236.85     1051.28    299.44 o 

   1  18   2        8.79        0.00    281.41 o 

   2  18   2      321.19      201.99    300.37 o 

   3  18   2      154.54      285.54    301.63 o 

   4  18   2      367.60      337.64    309.72 o 

   5  18   2        6.61        5.21    313.94 o 

   6  18   2        0.36       99.98    324.48 o 

   7  18   2        6.31      173.24    334.46 o 

   8  18   2       68.12        0.00    344.35 o 

   9  18   2       16.18        0.00    342.88 o 

  10  18   2       91.18       13.22    612.78 o 

 -11  19   2       77.94      347.31    567.30 o 

 -10  19   2      291.85      737.90    591.83 o 

  -9  19   2      655.74      222.13    565.14 o 

  -8  19   2      899.56      880.83    549.55 o 

  -7  19   2      576.11      613.79    311.36 o 

  -6  19   2      837.79      782.09    313.08 o 

  -5  19   2        2.67       80.80    395.76 o 

  -4  19   2        8.80       44.02    287.27 o 

  -3  19   2        3.29      140.61    287.44 o 

  -2  19   2      153.54      103.49    391.17 o 

  -1  19   2      168.63      224.40    468.12 o 

   0  19   2     1016.35     1026.84    303.95 o 

   1  19   2        6.25        0.00    446.58 o 

   2  19   2      244.22      290.07    299.63 o 

   3  19   2      100.14      193.37    443.78 o 

   4  19   2      540.32      370.13    326.75 o 

   5  19   2      300.32      466.62    320.50 o 

   6  19   2      633.26      759.02    339.53 o 

   7  19   2        2.27       55.95    338.66 o 

   9  19   2        3.94      146.50    357.11 o 

  -7  20   2       27.03      355.68    512.10 o 

  -6  20   2       13.35        6.77    312.68 o 

  -5  20   2      161.11        0.00    313.97 o 

  -4  20   2       59.21       60.24    298.01 o 

  -3  20   2      197.76       66.56    303.24 o 

  -2  20   2      718.53      647.84    310.82 o 

  -1  20   2      614.91      892.09    506.34 o 

   0  20   2      306.73      105.89    472.20 o 

   1  20   2        8.14      121.32    398.24 o 

   2  20   2      125.76      271.47    311.84 o 

   3  20   2        1.50        6.21    431.07 o 

   4  20   2       24.98      200.92    327.57 o 

   5  20   2      338.02      227.93    343.50 o 

   6  20   2      134.78        0.00    349.99 o 

   7  20   2       50.69      215.47    352.90 o 

  -7  21   2        8.79      311.87    519.29 o 

  -6  21   2       18.38      220.70    504.30 o 

  -5  21   2       11.20      249.51    435.64 o 

  -4  21   2      477.40      235.70    320.04 o 

  -3  21   2        5.74      169.51    431.90 o 

  -2  21   2       22.92      112.42    256.60 o 

  -1  21   2      221.04      128.45    501.59 o 

   0  21   2       39.86      204.96    502.86 o 

   2  21   2        4.51       22.23    319.61 o 

   3  21   2      144.01      375.12    325.26 o 

   4  21   2        2.03       69.06    345.89 o 

   5  21   2        1.92      246.09    344.83 o 

   6  21   2      146.95      233.75    361.35 o 

  -4  22   2       12.06       25.95    329.28 o 

  -3  22   2       47.50       86.44    271.53 o 

  -2  22   2        3.09        0.00    471.56 o 

  -1  22   2       10.68        0.00    488.62 o 

   0  22   2       88.48        7.58    501.73 o 

   1  22   2       26.08      106.77    517.51 o 

   2  22   2      430.02      472.61    342.65 o 

   3  22   2       84.61        0.00    484.26 o 

   4  22   2        2.61       80.58    494.41 o 

 -19   1   3        0.83       71.86    460.11 o 

 -18   1   3       31.88      145.54    418.97 o 

 -17   1   3       57.25        0.00    390.71 o 

 -16   1   3       21.77        0.00    559.47 o 

 -15   1   3      747.65      787.11    254.99 o 

 -14   1   3      177.95      229.07    185.46 o 

 -13   1   3      972.30     1128.49    188.35 o 

 -12   1   3     1827.28     1816.86    184.03 o 

 -11   1   3      799.55      842.03    167.96 o 

 -10   1   3     1454.71     1428.46    160.67 o 

  -9   1   3       60.42       45.01    134.26 o 

  -8   1   3      447.41      492.01    123.34 o 

  -7   1   3      621.74      474.19    114.27 o 

  -6   1   3    12590.85    11938.08    236.69 o 

  -5   1   3      162.79      157.35    111.53 o 

  -4   1   3     1952.20     1960.62    134.77 o 

  -3   1   3    10569.21    10746.02    253.85 o 

  -2   1   3     3337.16     3167.07     53.35 o 

  -1   1   3     3886.74     3974.89     72.59 o 

   0   1   3     3472.19     3476.19    103.37 o 

   1   1   3     1475.57     1283.66    133.78 o 

   2   1   3     9312.49     9827.36    236.45 o 

   3   1   3     3018.84     2916.03    246.56 o 

   4   1   3     1014.88     1454.45    317.58 o 

   5   1   3     6154.10     6324.23    247.36 o 

   6   1   3     1063.43      894.59    195.82 o 

   7   1   3     6045.37     5911.73    234.02 o 

   8   1   3      377.75      296.21    197.38 o 

   9   1   3      989.63      848.92    213.80 o 

  10   1   3     1061.41     1276.42    223.18 o 

  11   1   3      429.99      482.80    225.52 o 

  12   1   3      979.65      763.96    225.08 o 

  13   1   3      132.36      236.36    260.11 o 

  14   1   3       23.21        0.00    236.38 o 

  15   1   3       12.46       82.77    288.62 o 

  16   1   3       19.31      231.59    545.57 o 

  17   1   3        1.61      129.93    589.66 o 

 -19   2   3        9.48      324.68    619.12 o 

 -18   2   3      491.32      248.16    422.92 o 

 -17   2   3        1.30        0.00    398.02 o 

 -16   2   3      614.24      703.51    275.75 o 

 -15   2   3      229.18      211.04    370.49 o 

 -14   2   3      193.87      311.38    246.53 o 

 -13   2   3      608.03      693.55    179.80 o 

 -12   2   3      430.57      320.82    175.88 o 

 -11   2   3      944.26     1092.03    170.48 o 

 -10   2   3     1678.70     1602.42    173.13 o 

  -9   2   3     1758.92     2031.22    158.04 o 

  -8   2   3      906.34      731.30    133.05 o 

  -7   2   3        3.81       15.14    117.71 o 

  -6   2   3        1.64        0.66    109.49 o 

  -5   2   3        7.25       18.57    189.13 o 

  -4   2   3        1.72       61.79    230.47 o 

  -2   2   3     2970.54     2717.26     92.49 o 

  -1   2   3     4191.30     4352.76    101.89 o 

   0   2   3    24795.96    25074.37    149.53 o 

   1   2   3     1252.21     1453.01     99.90 o 

   2   2   3    28966.90    30009.69    310.94 o 

   4   2   3        4.70        0.00    226.17 o 

   5   2   3      166.81      665.22    243.57 o 

   6   2   3       68.76      229.51    159.70 o 

   7   2   3      205.08      151.39    200.26 o 

   8   2   3      147.36      121.45    223.35 o 

   9   2   3      904.81     1012.10    211.28 o 

  10   2   3     1194.12     1186.91    221.30 o 

  11   2   3      233.80      105.33    251.40 o 

  12   2   3        2.75        0.00    300.65 o 

  13   2   3      368.07      374.07    221.72 o 

  14   2   3      102.66      355.00    492.47 o 

  15   2   3     1016.76     1057.48    305.46 o 

  16   2   3      118.19      175.31    304.02 o 

  17   2   3       48.81        0.00    594.11 o 

 -19   3   3       44.77       55.51    630.28 o 

 -18   3   3      270.75      429.03    406.49 o 

 -17   3   3      520.14      595.99    287.26 o 

 -16   3   3       54.70      242.47    268.29 o 

 -15   3   3       26.56      151.82    545.96 o 

 -14   3   3      774.10      545.23    259.42 o 

 -13   3   3     1134.86     1428.78    286.36 o 

 -12   3   3        9.29        0.00    192.86 o 

 -11   3   3      447.39      296.77    169.38 o 

 -10   3   3     2823.06     2459.17    183.56 o 

  -9   3   3    27645.79    27309.32    637.08 o 

  -8   3   3     2808.59     2781.49    106.31 o 

  -7   3   3      240.63      297.95     81.73 o 

  -6   3   3      224.10      302.59     92.33 o 

  -5   3   3      974.37      871.74    261.74 o 

  -4   3   3     1949.29     1626.22    121.06 o 

  -3   3   3    10080.57    10881.47    265.90 o 

  -2   3   3      698.36      459.90    108.10 o 

  -1   3   3      220.82      193.25    102.39 o 

   0   3   3      641.46      808.91    124.60 o 

   1   3   3    13498.95    12768.29    330.00 o 

   2   3   3     7265.56     7312.11    197.56 o 

   3   3   3     2077.95     1777.62    193.90 o 

   4   3   3    42490.45    40326.93    692.61 o 

   5   3   3    12374.31    13517.67    290.46 o 

   6   3   3       34.73       34.72    233.03 o 

   7   3   3       42.77      190.83    254.32 o 

   8   3   3      153.60      229.02    226.14 o 

   9   3   3      237.46      340.68    209.92 o 

  10   3   3      383.98      457.50    216.93 o 

  11   3   3       43.57       73.84    218.62 o 

  12   3   3      722.80      620.83    220.50 o 

  13   3   3      502.54      311.83    224.82 o 

  14   3   3       87.65      148.93    265.33 o 

  15   3   3      103.54        0.00    354.39 o 

  16   3   3        1.89        0.00    577.77 o 

  17   3   3      186.60      388.10    332.85 o 

 -19   4   3      155.67      148.65    420.01 o 

 -18   4   3       36.17      141.48    556.05 o 

 -17   4   3     1404.47     1372.52    292.28 o 

 -16   4   3      201.77      379.75    364.89 o 

 -15   4   3      224.26      257.37    268.93 o 

 -14   4   3        0.61      116.74    255.88 o 

 -13   4   3     2652.08     2298.95    322.71 o 

 -12   4   3       58.39      286.57    465.66 o 

 -11   4   3      954.99      716.38    129.80 o 

 -10   4   3      644.49      598.24    116.41 o 

  -9   4   3     2661.60     2428.82    109.85 o 

  -8   4   3     2294.24     1991.20    141.90 o 

  -7   4   3     3627.55     3336.08    323.30 o 

  -6   4   3     6087.68     5713.20    334.42 o 

  -5   4   3      965.34      941.00    116.23 o 

  -4   4   3      700.65      978.77    118.63 o 

  -1   4   3     1332.90     1255.09    117.71 o 

   0   4   3    69454.16    71676.01    751.58 o 

   1   4   3     8625.48     8859.63    227.00 o 

   2   4   3      264.57      266.79    183.36 o 

   4   4   3    23488.96    24747.39    637.85 o 

   6   4   3     7046.90     7057.43    290.10 o 

   7   4   3     3362.22     3513.45    293.64 o 

   8   4   3     1702.90     1488.17    299.37 o 

   9   4   3      141.35      228.87    241.27 o 

  10   4   3     1217.91      999.17    215.74 o 

  11   4   3        5.36       27.85    301.41 o 

  12   4   3     1348.74     1557.34    223.84 o 

  13   4   3      595.05      701.07    269.75 o 

  14   4   3        1.13      192.06    269.78 o 

  15   4   3        3.30       43.91    320.30 o 

  16   4   3       71.85      159.85    392.59 o 

  17   4   3      511.86      764.55    347.54 o 

 -18   5   3      133.54      134.25    365.94 o 

 -17   5   3      508.75      314.64    289.39 o 

 -16   5   3      460.98      334.38    336.25 o 

 -15   5   3       70.15      304.66    322.25 o 

 -14   5   3      191.00      189.62    309.28 o 

 -13   5   3      454.19      295.30    308.44 o 

 -12   5   3      384.87      589.66    308.63 o 

 -11   5   3      365.34      487.04    182.57 o 

 -10   5   3      105.37       25.75    189.44 o 

  -9   5   3     1305.69     1177.84    180.85 o 

  -8   5   3     3478.85     3744.62    377.51 o 

  -7   5   3      636.00      316.64    305.96 o 

  -5   5   3     7946.64     8016.38    380.61 o 

  -3   5   3      191.89      194.05    130.40 o 

  -2   5   3     3130.45     2659.29    153.93 o 

  -1   5   3       14.72       50.72    151.86 o 

   0   5   3     1835.88     1803.30    164.82 o 

   1   5   3     1049.42      937.86    172.53 o 

   2   5   3      752.68      596.90    169.79 o 

   3   5   3      748.27      707.44    173.21 o 

   4   5   3    10911.54    10628.97    217.22 o 

   5   5   3     1091.75     1051.95    187.26 o 

   6   5   3    12580.40    13574.97    691.98 o 

   7   5   3      252.48      394.44    309.65 o 

   8   5   3     9601.34     9424.49    452.53 o 

   9   5   3      488.17      713.63    325.26 o 

  10   5   3     3191.96     3150.00    232.34 o 

  11   5   3        2.64       51.82    238.11 o 

  12   5   3     2839.67     2988.06    286.78 o 

  13   5   3      495.17      403.43    276.89 o 

  14   5   3      393.77      830.99    282.07 o 

  15   5   3      226.96       79.87    381.23 o 

  16   5   3       29.33      149.43    386.34 o 

  17   5   3        0.78      162.72    557.74 o 

 -18   6   3        0.43       46.36    364.58 o 

 -17   6   3      295.32      360.20    343.87 o 

 -16   6   3        3.78      110.70    436.76 o 

 -15   6   3      487.63      321.76    441.61 o 

 -14   6   3      362.90      624.07    431.72 o 

 -13   6   3     2641.54     2355.03    455.27 o 

 -12   6   3     2070.96     1909.39    439.05 o 

 -11   6   3     5057.44     5194.86    238.34 o 

 -10   6   3       19.77        0.00    385.90 o 

  -9   6   3       97.83        0.00    382.69 o 

  -8   6   3       91.76        0.00    342.59 o 

  -7   6   3        0.43       84.39    297.78 o 

  -6   6   3     6043.97     6003.26    177.97 o 

  -5   6   3     5316.10     5197.97    167.92 o 

  -4   6   3       24.72       16.01     50.17 o 

  -3   6   3     8790.03     8669.73    288.18 o 

  -2   6   3      937.65      587.58    140.60 o 

  -1   6   3     3625.87     3424.48    161.94 o 

   0   6   3    63973.04    67075.51    335.51 o 

   1   6   3     6871.05     6320.40    183.58 o 

   2   6   3    14546.96    14287.32    266.86 o 

   3   6   3     2267.85     2224.37    183.70 o 

   4   6   3      273.78      317.97    185.89 o 

   5   6   3     1337.08     1066.68    255.09 o 

   6   6   3     2400.77     2805.45    280.58 o 

   7   6   3       92.66        0.00    281.04 o 

   8   6   3       16.56       21.15    311.28 o 

   9   6   3     1317.52     1921.82    372.33 o 

  10   6   3     1052.42     1248.97    257.87 o 

  11   6   3      262.85      262.21    262.57 o 

  12   6   3     1402.32     1191.48    278.27 o 

  13   6   3      874.03      881.36    275.46 o 

  14   6   3     1856.98     1841.30    290.87 o 

  15   6   3      432.53      693.49    383.12 o 

  16   6   3       35.18       74.35    390.08 o 

 -18   7   3      104.16      247.02    380.14 o 

 -16   7   3       88.56        0.00    460.19 o 

 -15   7   3       46.01       27.08    443.51 o 

 -14   7   3      115.46      341.59    431.54 o 

 -13   7   3       58.40      240.04    419.34 o 

 -12   7   3     4177.70     4568.94    502.88 o 

 -11   7   3     2758.00     2654.89    234.22 o 

 -10   7   3     2460.32     2606.56    458.42 o 

  -9   7   3      420.46      404.84    411.23 o 

  -8   7   3      121.03      107.94    396.10 o 

  -7   7   3    11575.40    11553.61    236.25 o 

  -6   7   3    18560.40    18625.03    255.95 o 

  -5   7   3       21.98       34.79    150.80 o 

  -4   7   3     4597.47     4059.18    252.36 o 

  -3   7   3      466.38      347.79    124.02 o 

  -2   7   3     7178.61     7259.03    166.42 o 

  -1   7   3        2.22        0.00    122.01 o 

   0   7   3     3135.85     3003.29    158.81 o 

   1   7   3     1082.19     1140.93    155.95 o 

   2   7   3     8693.66     9206.61    203.65 o 

   3   7   3      518.63      188.19    169.57 o 

   4   7   3      386.89      450.62    184.75 o 

   5   7   3      390.48      226.01    196.00 o 

   6   7   3    21726.13    23306.56    659.83 o 

   7   7   3      230.13      293.68    536.92 o 

   8   7   3     3158.55     3006.52    332.82 o 

   9   7   3     1453.50     1588.55    333.56 o 

  10   7   3     3586.50     2646.36    351.28 o 

  11   7   3     2602.12     2605.89    278.19 o 

  12   7   3     1194.64      902.35    266.06 o 

  13   7   3      107.08      366.16    307.97 o 

  14   7   3      385.15      282.04    273.64 o 

  15   7   3      175.64      211.63    375.30 o 

  16   7   3       50.06      237.39    390.83 o 

 -18   8   3       23.33      431.13    390.17 o 

 -17   8   3      263.24      185.28    510.20 o 

 -16   8   3       18.58        0.00    474.76 o 

 -15   8   3     1258.10     1079.91    485.74 o 

 -13   8   3      742.38      562.67    463.67 o 

 -11   8   3      265.16      185.47    424.33 o 

 -10   8   3     1110.17     1132.47    436.20 o 

  -9   8   3      860.92      836.85    446.22 o 

  -8   8   3       41.31      214.99    393.01 o 

  -7   8   3      155.29      361.01    182.61 o 

  -6   8   3      596.89      602.66    174.15 o 

  -5   8   3     7903.59     6541.96    478.97 o 

  -4   8   3    17226.38    17434.10    481.79 o 

  -3   8   3     8862.39     9573.97    169.84 o 

  -1   8   3     4601.82     4374.81    163.99 o 

   0   8   3     2301.62     2588.18    168.02 o 

   1   8   3     1031.60     1043.63    160.99 o 

   2   8   3    10926.58    10383.21    221.16 o 

   3   8   3       39.66      114.32    190.01 o 

   4   8   3     3264.63     2735.04    207.09 o 

   5   8   3      152.56      121.84    211.80 o 

   6   8   3     4791.15     4475.17    574.91 o 

   7   8   3      157.16      214.88    548.82 o 

   8   8   3       74.79      189.13    522.78 o 

   9   8   3     1004.14     1227.51    537.93 o 

  10   8   3     2656.43     2323.82    578.97 o 

  11   8   3      111.01      158.88    494.35 o 

  12   8   3     1645.83     1888.86    347.65 o 

  13   8   3      465.22      657.90    332.31 o 

  14   8   3       58.24        0.00    537.98 o 

  15   8   3      331.28      348.47    566.31 o 

  16   8   3        9.05      132.37    579.95 o 

 -16   9   3       18.57        0.00    504.87 o 

 -15   9   3      104.27        0.00    486.59 o 

 -14   9   3        0.85      159.37    461.24 o 

 -13   9   3      264.32      205.34    465.93 o 

 -11   9   3     1806.81     2518.76    473.31 o 

 -10   9   3      492.55      435.70    440.68 o 

  -9   9   3     3653.70     4117.94    491.04 o 

  -8   9   3     5386.57     5405.62    246.19 o 

  -7   9   3      456.93      471.80    203.13 o 

  -6   9   3    11252.73    11424.37    271.25 o 

  -5   9   3     1128.88     1172.91     90.83 o 

  -3   9   3     3736.78     3337.12    149.96 o 

  -2   9   3     1147.18     1486.59    153.34 o 

  -1   9   3      552.23      280.50    145.26 o 

   0   9   3      683.95      550.73    161.71 o 

   1   9   3      862.39      771.19    165.70 o 

   2   9   3     3193.37     2957.80    192.59 o 

   3   9   3     1426.85     1411.22    192.30 o 

   4   9   3     4200.43     4026.82    224.62 o 

   5   9   3     5257.01     5415.55    253.15 o 

   6   9   3     1769.92     1669.23    312.95 o 

   7   9   3       69.70      751.29    523.13 o 

   8   9   3     3028.00     3306.40    555.03 o 

   9   9   3      345.23      524.32    517.89 o 

  10   9   3     2161.19     1802.12    561.41 o 

  11   9   3       79.43      204.68    558.64 o 

  12   9   3      206.02      324.98    509.52 o 

  13   9   3       36.51       15.14    418.37 o 

  15   9   3       89.66      275.34    565.00 o 

  16   9   3        9.67      203.47    604.25 o 

 -17  10   3      110.02       79.20    541.40 o 

 -16  10   3      799.87      861.63    525.87 o 

 -15  10   3     2092.03     2736.23    537.98 o 

 -14  10   3      179.03        6.97    507.93 o 

 -13  10   3     1527.29     1593.22    495.43 o 

 -12  10   3     2203.76     2745.06    511.88 o 

 -11  10   3       43.69       52.89    475.60 o 

 -10  10   3      267.05      602.49    467.19 o 

  -9  10   3     2768.43     3248.21    474.90 o 

  -8  10   3      526.25      394.58    220.81 o 

  -7  10   3     1510.21     1912.51    231.36 o 

  -6  10   3     1220.62     1154.24    223.61 o 

  -5  10   3     5605.83     5254.15    201.48 o 

  -4  10   3     3926.51     3813.52    155.91 o 

  -3  10   3      104.64      115.84    143.36 o 

  -2  10   3     9926.64    11148.56    369.02 o 

  -1  10   3     1692.24     1464.99    173.65 o 

   0  10   3     3553.41     3717.25    182.56 o 

   1  10   3      336.09      549.52    175.05 o 

   2  10   3     6891.27     6807.99    223.23 o 

   3  10   3    11207.00    11494.06    254.90 o 

   4  10   3     2761.79     2495.47    223.20 o 

   5  10   3      149.80       49.96    218.94 o 

   6  10   3      154.56      178.66    304.86 o 

   7  10   3     4173.25     4676.62    596.40 o 

   8  10   3      127.00      254.43    504.90 o 

   9  10   3      202.47      122.26    511.08 o 

  10  10   3     1404.15     1889.87    535.91 o 

  11  10   3      162.88      314.73    560.45 o 

  12  10   3      282.73      177.92    564.13 o 

  13  10   3      305.63      267.96    410.82 o 

  15  10   3      299.58      290.13    581.40 o 

 -16  11   3      125.79      466.47    540.72 o 

 -15  11   3        3.75      251.57    499.78 o 

 -14  11   3       34.44      162.85    504.96 o 

 -13  11   3     1702.53     1540.72    501.79 o 

 -12  11   3       94.42        4.13    497.78 o 

 -11  11   3     1003.38     1035.88    506.48 o 

 -10  11   3      905.50      841.35    485.38 o 

  -9  11   3     1480.60     1313.87    240.09 o 

  -8  11   3      429.80      392.78    227.04 o 

  -7  11   3     7387.83     7348.31    403.56 o 

  -6  11   3     4876.33     4569.33    303.35 o 

  -5  11   3     3419.01     3339.96    130.96 o 

  -4  11   3     2427.11     2419.21    162.99 o 

  -3  11   3     1269.81     1412.62    167.79 o 

  -2  11   3     1716.05     1471.05    172.16 o 

  -1  11   3       41.15        0.00     78.54 o 

   0  11   3      145.53      255.46    174.85 o 

   1  11   3      149.70      209.21    183.93 o 

   2  11   3     3528.11     3417.01    212.72 o 

   3  11   3       38.57       62.19    203.13 o 

   4  11   3      325.61      299.64    213.08 o 

   5  11   3      719.73      752.54    224.58 o 

   6  11   3      151.20      150.92    302.82 o 

   7  11   3        2.03      485.36    565.59 o 

   8  11   3      128.26      387.79    515.32 o 

   9  11   3     1845.96     1283.94    541.55 o 

  10  11   3      530.05      150.11    534.51 o 

  11  11   3       28.47      369.93    524.85 o 

  12  11   3      292.32      356.56    529.72 o 

  13  11   3       89.99        0.00    582.30 o 

  14  11   3        5.37      323.73    591.28 o 

  15  11   3      179.19      143.23    595.35 o 

 -16  12   3        2.70        0.00    572.68 o 

 -15  12   3      510.93      131.40    541.00 o 

 -14  12   3       13.18      128.92    518.04 o 

 -13  12   3      156.83      122.27    499.13 o 

 -12  12   3      206.58      629.94    515.86 o 

 -11  12   3      812.84      993.95    520.12 o 

 -10  12   3     2573.40     3077.19    522.52 o 

  -9  12   3      216.86      199.95    230.33 o 

  -8  12   3      672.25      430.19    240.19 o 

  -7  12   3       86.11      141.57    181.60 o 

  -6  12   3      489.53      469.83    187.70 o 

  -5  12   3       40.75       56.05    128.97 o 

  -4  12   3     1662.27     1511.58    165.17 o 

  -3  12   3      860.33     1069.47    172.33 o 

  -2  12   3     2542.61     2831.53    190.20 o 

  -1  12   3      253.57      130.14     82.39 o 

   0  12   3      185.23      120.32    185.57 o 

   1  12   3      430.49      438.44    194.97 o 

   2  12   3     6677.68     7383.04    247.35 o 

   3  12   3     2050.05     1909.18    219.22 o 

   4  12   3      764.51      863.80    222.03 o 

   5  12   3      268.97      308.39    219.67 o 

   6  12   3     1011.40      586.23    314.72 o 

   7  12   3      180.81        0.85    309.09 o 

   8  12   3      950.28      879.12    508.53 o 

   9  12   3      191.61      303.86    540.01 o 

  10  12   3      189.12      509.23    572.22 o 

  11  12   3      188.22      129.34    574.50 o 

  12  12   3      435.58      456.98    578.50 o 

  14  12   3      129.13       29.44    589.93 o 

 -16  13   3       35.46      102.52    581.67 o 

 -15  13   3        0.84        0.00    561.23 o 

 -14  13   3       26.18      192.88    511.29 o 

 -13  13   3      750.04      678.28    537.51 o 

 -12  13   3      107.00       37.88    526.82 o 

 -11  13   3      756.33      427.69    532.08 o 

  -9  13   3       84.48      178.90    286.40 o 

  -8  13   3       56.26      247.00    244.10 o 

  -7  13   3        4.04      111.68    189.81 o 

  -6  13   3      728.48      516.10    202.34 o 

  -5  13   3      556.74      713.12    197.43 o 

  -4  13   3      960.02      717.77    167.00 o 

  -3  13   3      116.83      168.93    171.12 o 

  -2  13   3      332.42      342.63    178.32 o 

  -1  13   3      147.76      200.46    162.59 o 

   0  13   3      325.45      239.50    115.14 o 

   1  13   3       68.00       79.63    197.57 o 

   2  13   3       24.15        4.44    235.78 o 

   3  13   3        6.43      136.39    212.20 o 

   4  13   3       54.97       25.36    242.27 o 

   5  13   3      168.14      307.73    223.61 o 

   6  13   3     1126.86     1286.09    328.88 o 

   7  13   3      113.84      223.16    310.95 o 

   8  13   3       78.75       97.69    513.18 o 

   9  13   3      165.71      553.92    570.42 o 

  10  13   3      113.17       90.82    573.68 o 

  12  13   3       87.03        0.00    580.71 o 

  13  13   3      242.15      822.11    617.62 o 

 -15  14   3        7.99        0.00    604.53 o 

 -14  14   3       64.52      325.24    549.28 o 

 -13  14   3      207.75      171.90    551.46 o 

 -10  14   3      627.96      630.47    499.63 o 

  -9  14   3       14.84      128.32    278.31 o 

  -8  14   3      160.14      163.90    191.49 o 

  -7  14   3      113.12      204.32    196.49 o 

  -6  14   3      565.34      510.75    207.41 o 

  -5  14   3     5789.07     5775.12    239.71 o 

  -4  14   3     1081.54     1120.49    178.15 o 

  -3  14   3      116.97        1.47    177.80 o 

  -2  14   3      100.84       52.01    180.71 o 

  -1  14   3     2912.89     2893.71    185.55 o 

   0  14   3     4323.55     4565.45    233.43 o 

   1  14   3     1086.49     1229.03    206.41 o 

   2  14   3      117.66       97.55    207.01 o 

   3  14   3      342.48      280.92    297.14 o 

   4  14   3       64.22       74.32    302.07 o 

   5  14   3       18.15       64.60    307.07 o 

   6  14   3       75.11       17.24    311.60 o 

   7  14   3      302.84      246.69    312.53 o 

   8  14   3      397.34      593.61    523.70 o 

   9  14   3      629.45      376.67    582.93 o 

  10  14   3      897.25     1101.27    550.25 o 

  12  14   3       71.01        0.00    590.46 o 

  13  14   3       15.27       76.27    607.51 o 

 -13  15   3       25.79       93.52    558.91 o 

 -12  15   3       12.11       84.31    544.17 o 

 -11  15   3        7.20        0.00    531.90 o 

 -10  15   3       87.96      107.75    258.38 o 

  -9  15   3       34.07        0.00    268.30 o 

  -8  15   3     1744.37     1526.75    222.91 o 

  -7  15   3      992.65     1242.37    219.45 o 

  -6  15   3      199.53      127.09    210.49 o 

  -5  15   3      135.28       42.91    207.99 o 

  -4  15   3      306.30      405.63    267.01 o 

  -3  15   3       49.39       67.27    178.28 o 

  -2  15   3      556.52      459.46    185.11 o 

  -1  15   3       56.72       34.26    181.83 o 

   0  15   3      165.70      184.40    196.03 o 

   1  15   3      533.89      575.66    286.38 o 

   2  15   3      149.38      190.71    293.87 o 

   3  15   3        2.20        0.00    293.07 o 

   4  15   3      303.35      401.79    310.22 o 

   5  15   3      154.42      234.24    302.40 o 

   6  15   3       22.02        0.00    484.60 o 

   7  15   3       48.11      116.92    310.30 o 

   8  15   3      162.47       48.98    317.29 o 

   9  15   3      286.39      233.59    561.10 o 

  10  15   3       41.65        0.00    531.99 o 

  11  15   3        7.89        0.00    592.63 o 

  12  15   3       21.02        0.00    615.56 o 

 -14  16   3       10.40      211.73    580.81 o 

 -13  16   3       20.10      177.52    563.65 o 

 -12  16   3        0.67        0.78    286.76 o 

 -11  16   3      252.06      117.55    323.75 o 

 -10  16   3      155.88      272.50    276.38 o 

  -9  16   3      139.72      135.17    296.28 o 

  -8  16   3      635.59      610.00    224.86 o 

  -7  16   3      197.32      216.90    216.67 o 

  -6  16   3      312.34      423.49    211.29 o 

  -5  16   3       48.24       31.23    263.20 o 

  -4  16   3        7.28       34.94    207.80 o 

  -3  16   3      322.95      661.18    243.80 o 

  -2  16   3      397.70      281.12    181.01 o 

  -1  16   3      729.06      923.45    361.90 o 

   0  16   3        9.93        0.00    270.11 o 

   1  16   3     1061.20      828.65    286.42 o 

   2  16   3      864.39     1039.75    299.81 o 

   3  16   3      348.53      147.70    292.87 o 

   4  16   3      142.30      147.15    299.48 o 

   5  16   3      544.73      371.03    332.01 o 

   6  16   3      141.89      335.99    311.96 o 

   7  16   3      626.36      532.44    326.10 o 

   8  16   3       73.06      232.98    321.32 o 

   9  16   3        1.09        0.00    565.22 o 

  10  16   3        4.16      477.03    567.96 o 

  11  16   3      167.03        0.00    625.76 o 

  12  16   3        4.92      219.06    584.39 o 

 -13  17   3       17.90      125.54    310.07 o 

 -12  17   3        2.36       54.71    370.30 o 

 -11  17   3       12.91      121.27    314.76 o 

 -10  17   3        2.19      162.06    300.80 o 

  -9  17   3      433.35      166.28    303.56 o 

  -8  17   3       99.06      116.21    300.02 o 

  -7  17   3       13.83        0.00    223.98 o 

  -6  17   3       62.73      123.11    250.02 o 

  -5  17   3      437.93      602.89    222.77 o 

  -4  17   3       54.13      110.35    270.64 o 

  -2  17   3        0.24      278.94    297.35 o 

  -1  17   3      333.18      303.01    269.46 o 

   0  17   3       25.70      271.99    267.31 o 

   1  17   3       16.03       63.22    291.09 o 

   2  17   3       22.89        0.00    295.31 o 

   3  17   3      147.54      334.01    297.64 o 

   4  17   3        0.79       30.83    407.26 o 

   5  17   3     1304.15     1636.76    343.44 o 

   6  17   3      133.34      265.66    326.94 o 

   7  17   3      232.81      460.09    329.32 o 

   8  17   3      611.07      706.23    347.47 o 

  10  17   3       95.47      425.86    611.92 o 

  11  17   3      266.56      992.15    599.37 o 

 -12  18   3        3.65        0.00    344.52 o 

 -11  18   3       20.14      170.09    333.72 o 

 -10  18   3       42.75        0.00    395.82 o 

  -8  18   3       42.36      134.78    292.75 o 

  -7  18   3      187.78      104.63    263.82 o 

  -6  18   3       59.24      226.05    368.05 o 

  -5  18   3      109.29       80.21    280.95 o 

  -4  18   3     1169.09     1078.78    300.66 o 

  -3  18   3       12.66       78.07    404.52 o 

  -2  18   3      622.54      880.01    306.53 o 

  -1  18   3        4.22        0.00    462.04 o 

   0  18   3      387.55      694.26    287.17 o 

   1  18   3      123.94      457.26    288.54 o 

   2  18   3      110.49       99.72    312.63 o 

   3  18   3        1.55      272.51    308.86 o 

   4  18   3      956.61      890.55    333.05 o 

   5  18   3      162.33      282.23    322.16 o 

   6  18   3      296.56      266.75    337.54 o 

   7  18   3      228.68      451.99    334.56 o 

   8  18   3       17.28        0.00    339.59 o 

   9  18   3        2.01      363.07    557.80 o 

 -11  19   3       86.30      158.24    351.35 o 

 -10  19   3      199.12       99.21    546.06 o 

  -9  19   3      197.30      415.21    552.93 o 

  -8  19   3       39.71       53.06    518.93 o 

  -7  19   3      133.77       16.32    505.32 o 

  -6  19   3      122.59       92.86    296.51 o 

  -5  19   3      359.57      227.57    295.44 o 

  -4  19   3       30.16       75.54    290.46 o 

  -3  19   3        1.47       61.32    415.82 o 

  -1  19   3      133.03      158.28    481.29 o 

   0  19   3       71.60      122.60    289.28 o 

   1  19   3       92.27      112.56    299.53 o 

   2  19   3      790.46     1208.63    313.99 o 

   3  19   3        5.23        0.00    323.74 o 

   4  19   3       27.40      214.68    323.83 o 

   5  19   3        4.33       94.57    330.99 o 

   6  19   3     1379.68     1528.20    368.47 o 

   7  19   3       30.67        9.39    350.21 o 

   8  19   3      323.55      208.60    367.74 o 

   9  19   3      314.92      262.78    592.49 o 

  -8  20   3       13.47        0.00    518.48 o 

  -7  20   3       26.61      395.28    502.11 o 

  -6  20   3      665.89      442.66    312.18 o 

  -5  20   3       21.16      245.70    303.65 o 

  -4  20   3      660.97      577.28    311.26 o 

  -3  20   3       78.04      267.10    317.17 o 

  -2  20   3     1291.69      962.20    488.10 o 

  -1  20   3        3.41        0.00    494.52 o 

   0  20   3     1230.85     1333.14    503.65 o 

   1  20   3       70.35       73.85    306.44 o 

   2  20   3      193.55      182.62    321.66 o 

   3  20   3       27.44      449.25    315.18 o 

   4  20   3       16.11       49.49    337.05 o 

   5  20   3      165.59      149.16    344.13 o 

   6  20   3       23.41        0.00    360.31 o 

   7  20   3       84.92      291.16    364.06 o 

   8  20   3       31.72       18.93    383.18 o 

  -8  21   3      533.17      591.12    565.96 o 

  -7  21   3      473.57      468.23    551.87 o 

  -6  21   3      332.02      535.99    518.98 o 

  -5  21   3      423.94      554.06    327.66 o 

  -4  21   3       46.82       52.10    311.53 o 

  -3  21   3      820.88      560.84    346.70 o 

  -2  21   3        1.79        0.00    458.03 o 

  -1  21   3       35.31        0.00    503.33 o 

   0  21   3        1.93        0.00    486.72 o 

   1  21   3        0.46      444.69    479.97 o 

   2  21   3        8.65      268.12    329.82 o 

   3  21   3        3.07      192.57    335.25 o 

   5  21   3       37.38       93.53    359.10 o 

   6  21   3      699.03      551.38    374.18 o 

  -5  22   3      249.33      526.32    486.91 o 

  -4  22   3      649.71      968.46    549.48 o 

  -3  22   3      359.01      240.10    346.32 o 

  -2  22   3      917.50      531.47    358.79 o 

  -1  22   3        0.88      238.84    532.27 o 

   0  22   3      785.55     1263.22    539.29 o 

   1  22   3        2.64      155.76    483.82 o 

   3  22   3      124.42      635.59    507.09 o 

   4  22   3      166.29      238.00    360.13 o 

 -19   0   4      360.59      517.26    676.83 o 

 -18   0   4      458.65     1115.02    627.39 o 

 -17   0   4      226.15      461.60    572.72 o 

 -16   0   4        0.17      316.47    542.13 o 

 -15   0   4     4995.37     5012.05    443.35 o 

 -14   0   4     2245.28     2516.67    284.62 o 

 -13   0   4     4163.89     3855.87    299.09 o 

 -12   0   4       11.72        0.00    241.20 o 

 -11   0   4     2432.74     2064.84    329.58 o 

 -10   0   4     6224.97     5397.55    253.55 o 

  -9   0   4    13755.80    14677.63    612.66 o 

  -8   0   4     1413.11     1615.96    187.88 o 

  -7   0   4     1472.60     1428.69    168.62 o 

  -6   0   4     3433.19     3728.66    173.09 o 

  -5   0   4    41689.08    43433.65    481.34 o 

  -4   0   4     2105.87     2161.21    103.95 o 

  -3   0   4     7611.95     7549.11    142.08 o 

  -2   0   4    47521.45    50462.07    409.12 o 

  -1   0   4     2105.01     2108.90    226.38 o 

   1   0   4    36500.22    36134.96    475.38 o 

   2   0   4     4664.04     5232.80    254.66 o 

   3   0   4     5212.10     5589.91    262.18 o 

   4   0   4    30205.50    31484.86    504.58 o 

   5   0   4     9788.25     8972.64    385.01 o 

   6   0   4       69.21       12.44    329.81 o 

   7   0   4     2664.04     2404.84    398.82 o 

   8   0   4     5611.94     6043.92    348.51 o 

   9   0   4     2932.45     2978.02    344.78 o 

  10   0   4      945.90      985.68    335.99 o 

  11   0   4     1154.84     1067.10    335.54 o 

  12   0   4       59.65       67.37    338.28 o 

  13   0   4      150.91      303.69    340.12 o 

  14   0   4      555.41      386.33    350.24 o 

  15   0   4     1243.80     1812.71    371.66 o 

  16   0   4      746.68      779.00    569.23 o 

  17   0   4      294.27      625.20    598.49 o 

 -19   1   4      280.00      220.76    451.75 o 

 -18   1   4      216.37      425.54    435.55 o 

 -16   1   4      103.12      291.36    394.41 o 

 -15   1   4       25.68       26.60    244.80 o 

 -14   1   4       22.33       91.84    220.55 o 

 -13   1   4     2285.46     2420.92    193.51 o 

 -12   1   4      515.19      549.76    172.31 o 

 -11   1   4     8687.36     8797.70    241.25 o 

 -10   1   4     6545.19     6362.70    182.66 o 

  -9   1   4    14058.96    14580.50    252.81 o 

  -8   1   4     6132.38     6081.86    159.87 o 

  -7   1   4     4833.33     4435.61    141.03 o 

  -6   1   4     2050.51     2132.84    149.31 o 

  -5   1   4      451.59      480.54    140.44 o 

  -3   1   4    41353.77    42196.24    815.26 o 

  -2   1   4    25973.63    24511.38    215.79 o 

  -1   1   4      959.67      801.52    117.46 o 

   0   1   4     4069.57     4060.52    157.02 o 

   1   1   4       21.09      124.91    166.47 o 

   2   1   4     5511.98     4839.22    209.88 o 

   3   1   4       62.23      460.34    197.06 o 

   4   1   4     5640.65     5843.25    205.42 o 

   5   1   4      106.76       33.73    227.52 o 

   6   1   4    16820.76    17691.04    342.75 o 

   7   1   4       13.96       27.30    229.78 o 

   8   1   4     4806.24     4502.47    272.72 o 

   9   1   4      629.23      478.98    225.15 o 

  10   1   4     4307.37     4291.96    252.03 o 

  11   1   4     1969.91     2237.50    238.32 o 

  12   1   4       47.44      225.19    229.37 o 

  13   1   4      103.56      105.41    274.44 o 

  14   1   4      337.95      229.79    246.00 o 

  15   1   4      189.10      549.18    298.71 o 

  16   1   4       53.92       98.22    390.75 o 

  17   1   4       48.95       71.78    596.92 o 

 -19   2   4      150.00      259.34    433.94 o 

 -18   2   4       15.97        0.00    407.51 o 

 -17   2   4      419.20      462.37    393.09 o 

 -16   2   4       10.50       98.46    261.95 o 

 -15   2   4     2100.86     2157.50    274.77 o 

 -14   2   4       17.57      110.31    274.08 o 

 -13   2   4     5762.69     5794.21    367.52 o 

 -12   2   4       43.34        0.00    162.62 o 

 -11   2   4      312.63      342.13    159.76 o 

 -10   2   4       92.59       99.57    149.03 o 

  -9   2   4       90.65      138.28    131.09 o 

  -8   2   4     1362.76     1132.98    121.44 o 

  -7   2   4     6172.08     6099.42    228.00 o 

  -6   2   4     2905.36     2696.37    189.50 o 

  -5   2   4     6293.70     5672.14    291.43 o 

  -4   2   4     1014.32      901.14    122.04 o 

  -3   2   4     4217.94     4150.46    103.78 o 

  -1   2   4    17061.36    17481.21    150.42 o 

   0   2   4    51546.27    51396.34    235.55 o 

   1   2   4     3653.46     4033.05    184.83 o 

   2   2   4     2910.37     3271.88    206.73 o 

   3   2   4     7615.70     7733.49    272.36 o 

   5   2   4      291.34      418.44    334.65 o 

   6   2   4     1103.18      955.75    250.34 o 

   7   2   4      412.01      300.78    235.67 o 

   8   2   4      257.08       92.11    316.79 o 

   9   2   4      110.40       55.42    218.60 o 

  10   2   4       26.06       78.47    229.74 o 

  11   2   4      952.51      887.12    232.05 o 

  12   2   4     1369.55     1783.77    241.68 o 

  13   2   4      171.12      473.91    237.70 o 

  14   2   4      312.82      357.84    356.54 o 

  15   2   4        1.90        0.00    299.03 o 

  16   2   4      416.91      399.99    322.24 o 

 -19   3   4       99.88       66.22    433.67 o 

 -18   3   4      355.56      684.63    407.22 o 

 -17   3   4      197.83      407.13    272.84 o 

 -16   3   4      102.23      253.80    263.50 o 

 -15   3   4      760.00      898.40    260.75 o 

 -14   3   4      298.61      196.17    250.40 o 

 -13   3   4      349.41      363.95    248.73 o 

 -12   3   4     2292.37     2720.53    176.03 o 

 -11   3   4     4076.98     3653.97    178.15 o 

 -10   3   4     2232.59     2082.80    163.05 o 

  -9   3   4     4160.26     3676.27    256.04 o 

  -8   3   4     5699.39     5499.39    276.15 o 

  -7   3   4      823.23      745.18    267.40 o 

  -6   3   4     1588.12     1321.62    253.45 o 

  -5   3   4     1700.43     1937.09    252.05 o 

  -4   3   4    12529.82    11747.63    360.46 o 

  -3   3   4    42803.39    45344.06    233.40 o 

  -2   3   4     6675.71     6449.20    145.46 o 

  -1   3   4        2.71       89.10    135.42 o 

   0   3   4     3873.26     3917.27    163.20 o 

   1   3   4     3080.02     3457.35    126.62 o 

   2   3   4       89.67        0.00    167.33 o 

   3   3   4      218.39      370.65    170.59 o 

   4   3   4     4263.70     4094.56    215.02 o 

   5   3   4      124.38       25.61    191.39 o 

   6   3   4    16098.97    14535.31    916.33 o 

   7   3   4        0.51       28.29    293.08 o 

   8   3   4    11319.21    10709.54    295.92 o 

   9   3   4       36.40       42.74    252.23 o 

  10   3   4     1137.80     1108.39    235.90 o 

  11   3   4       86.85       50.86    248.34 o 

  12   3   4     1619.29     1561.73    235.94 o 

  13   3   4      957.81      985.40    241.89 o 

  14   3   4        9.50       37.20    326.67 o 

  15   3   4       89.84      257.58    374.64 o 

  16   3   4       32.10      461.46    497.57 o 

 -19   4   4      272.91      211.57    418.09 o 

 -18   4   4        0.08      210.93    558.91 o 

 -17   4   4     1364.71     1332.58    293.85 o 

 -16   4   4      909.48     1187.49    283.86 o 

 -15   4   4        4.88       68.32    258.00 o 

 -14   4   4      153.87       25.07    249.74 o 

 -13   4   4       68.72       45.01    248.78 o 

 -12   4   4      582.04      624.29    295.39 o 

 -11   4   4     2603.40     1975.99    292.38 o 

 -10   4   4      584.75      936.43    268.26 o 

  -9   4   4      791.76      697.73    131.82 o 

  -8   4   4      226.50       85.31     99.10 o 

  -6   4   4     2128.01     2109.63    297.41 o 

  -5   4   4       90.51       14.89     70.02 o 

  -4   4   4    15806.32    17322.40    456.26 o 

  -3   4   4     2416.39     2263.59    141.13 o 

  -1   4   4     8103.69     7314.71    162.69 o 

   0   4   4     3555.08     3168.33    170.95 o 

   2   4   4    11771.66    11513.24    216.78 o 

   3   4   4      443.69      391.48    172.74 o 

   4   4   4     4274.65     4194.57    193.36 o 

   5   4   4      834.01     1048.32    192.99 o 

   6   4   4     5054.71     5287.77    292.36 o 

   7   4   4     2342.05     2507.33    292.13 o 

   8   4   4      723.27      399.94    308.27 o 

   9   4   4       78.03      240.62    252.31 o 

  10   4   4     2237.33     2360.03    238.11 o 

  11   4   4      242.44      263.80    226.34 o 

  12   4   4        1.61       12.50    248.08 o 

  13   4   4      379.24      375.58    277.83 o 

  14   4   4       93.06      387.76    280.59 o 

  15   4   4       19.30      124.47    294.08 o 

  16   4   4       34.32       38.07    407.32 o 

 -19   5   4       37.64        0.00    590.38 o 

 -17   5   4      385.87      461.96    343.92 o 

 -16   5   4       83.37      248.59    323.70 o 

 -15   5   4      307.76      550.85    272.76 o 

 -14   5   4      189.51      120.01    304.79 o 

 -13   5   4      159.81      348.43    389.63 o 

 -12   5   4     1830.32     1998.19    422.25 o 

 -11   5   4     1306.55     1328.80    183.14 o 

 -10   5   4      767.84      640.93    161.12 o 

  -9   5   4     1707.19     2005.88    150.96 o 

  -8   5   4     2353.01     2359.31    340.75 o 

  -7   5   4       82.11      127.93    312.65 o 

  -6   5   4    11125.31     9888.15    532.97 o 

  -5   5   4     2726.10     2520.35    138.78 o 

  -2   5   4    16087.08    15216.54    226.31 o 

  -1   5   4     1047.15      787.21    135.84 o 

   0   5   4     3884.23     3961.92    222.56 o 

   1   5   4      769.37      528.57    189.93 o 

   3   5   4      109.99       59.53    134.57 o 

   4   5   4     8251.74     8526.87    218.30 o 

   5   5   4      916.30      891.70    203.25 o 

   6   5   4      684.53      780.22    281.86 o 

   7   5   4     1056.72      985.74    303.18 o 

   8   5   4     2355.31     2024.13    326.57 o 

   9   5   4      287.67      106.47    318.39 o 

  10   5   4     2420.24     2419.44    285.19 o 

  11   5   4      765.20     1187.17    231.98 o 

  12   5   4      170.74      178.16    276.76 o 

  13   5   4        1.52      320.43    283.54 o 

  14   5   4       30.39        0.00    288.47 o 

  15   5   4       40.87      135.98    292.40 o 

  16   5   4      127.10      226.23    580.26 o 

 -18   6   4       15.08      265.45    362.26 o 

 -17   6   4      422.34      643.92    350.65 o 

 -16   6   4       56.08      383.78    440.27 o 

 -15   6   4      545.52      491.13    447.24 o 

 -14   6   4       65.10      404.47    419.27 o 

 -13   6   4      381.89      316.41    413.74 o 

 -12   6   4        2.51      127.37    415.98 o 

 -11   6   4     1368.29     1402.36    424.23 o 

 -10   6   4       43.47        0.00    182.51 o 

  -9   6   4     1027.56      926.59    394.07 o 

  -8   6   4     1091.43      885.50    359.36 o 

  -7   6   4     1240.11     1379.00    135.76 o 

  -6   6   4     8413.04     8403.57    175.34 o 

  -5   6   4     2707.22     2790.86     99.53 o 

  -4   6   4     9956.93     9690.04    353.92 o 

  -3   6   4     2181.52     2213.45    188.24 o 

  -2   6   4        4.58       10.30     89.04 o 

  -1   6   4    13340.90    13336.97    216.56 o 

   0   6   4      395.57      161.37    160.10 o 

   2   6   4     1723.72     1360.39    182.77 o 

   3   6   4     1822.61     2117.28    196.32 o 

   4   6   4     2357.48     2177.01    268.43 o 

   5   6   4     4781.69     4420.84    224.78 o 

   6   6   4     1622.68     1561.91    234.19 o 

   7   6   4     1536.56     1455.24    311.09 o 

   8   6   4      197.56      200.19    320.15 o 

   9   6   4     1169.07     1226.98    334.92 o 

  11   6   4      232.23      209.02    267.76 o 

  12   6   4        8.28       72.96    272.85 o 

  13   6   4      483.92      370.53    280.02 o 

  14   6   4     1319.91     1669.59    297.68 o 

  15   6   4       72.46        2.70    381.96 o 

  16   6   4       18.93      138.45    393.97 o 

 -18   7   4        7.54       28.01    373.13 o 

 -17   7   4      376.03      333.08    353.63 o 

 -16   7   4       78.62      110.41    460.41 o 

 -15   7   4        2.93        0.00    433.85 o 

 -14   7   4        0.22        0.00    437.33 o 

 -12   7   4       12.63       62.49    404.70 o 

 -11   7   4     2107.15     1858.32    422.78 o 

 -10   7   4        0.07        0.00    416.27 o 

  -9   7   4      722.27      970.58    381.22 o 

  -7   7   4    13690.32    13022.32    226.07 o 

  -6   7   4      309.07      326.38    142.53 o 

  -5   7   4     2706.61     2903.45     75.68 o 

  -4   7   4      816.04      563.61    133.20 o 

  -3   7   4       30.26       13.51    138.89 o 

  -2   7   4      481.70      159.98    144.88 o 

  -1   7   4       16.53       79.30    155.09 o 

   0   7   4       67.94      182.27    165.89 o 

   1   7   4     9521.56     8749.30    211.61 o 

   2   7   4      360.52      370.40    182.45 o 

   3   7   4      487.02      580.65    196.65 o 

   4   7   4     2435.94     1906.27    216.47 o 

   5   7   4      903.91     1096.03    298.51 o 

   6   7   4      396.43      197.50    328.09 o 

   7   7   4       12.43       34.73    281.19 o 

   8   7   4      288.63      357.96    312.90 o 

   9   7   4      697.82      341.66    326.58 o 

  10   7   4       30.63       19.80    406.39 o 

  11   7   4       35.16      140.74    261.58 o 

  12   7   4      184.53      229.72    274.35 o 

  13   7   4      516.49      519.59    280.09 o 

  14   7   4       15.83       54.15    345.37 o 

  15   7   4      631.12      314.45    395.89 o 

  16   7   4      137.66       35.83    398.57 o 

 -18   8   4        6.81      263.20    504.51 o 

 -17   8   4       21.76       67.82    490.33 o 

 -16   8   4      125.06        0.00    469.86 o 

 -15   8   4       34.77      403.59    467.07 o 

 -14   8   4      555.87      193.91    453.30 o 

 -13   8   4      492.46      399.66    465.69 o 

 -12   8   4     1662.85     1689.95    460.06 o 

 -11   8   4      114.64        0.00    444.12 o 

 -10   8   4        0.41        0.00    441.76 o 

  -9   8   4     1599.45     1853.19    443.41 o 

  -8   8   4      631.38      757.61    208.43 o 

  -7   8   4      216.55      229.52    171.18 o 

  -6   8   4       15.27       25.50     75.47 o 

  -5   8   4     4361.74     4045.24    117.95 o 

  -4   8   4     3088.07     2732.40    175.24 o 

  -3   8   4      285.70      232.87    149.71 o 

  -2   8   4     9415.80     9695.32    209.76 o 

  -1   8   4    10096.18     9868.82    388.51 o 

   0   8   4       11.37       66.02    166.96 o 

   1   8   4       91.55       30.04    173.90 o 

   2   8   4     1403.86     1081.33    193.53 o 

   3   8   4       98.95      103.07    195.69 o 

   4   8   4      523.34      627.89    217.65 o 

   5   8   4      130.18      124.54    229.12 o 

   6   8   4     1135.96     1170.20    325.13 o 

   7   8   4      964.76      994.97    581.12 o 

   8   8   4     3441.28     3873.57    627.03 o 

   9   8   4      307.35      242.15    574.48 o 

  10   8   4       16.19      415.68    561.09 o 

  11   8   4      233.09      608.57    571.95 o 

  12   8   4      269.71        0.00    557.96 o 

  13   8   4      135.13       29.98    333.97 o 

  14   8   4      244.07      476.04    348.83 o 

  15   8   4       54.56       12.71    608.15 o 

 -18   9   4       25.78        0.00    528.86 o 

 -17   9   4      150.02      561.80    504.47 o 

 -16   9   4       21.52      122.54    491.10 o 

 -15   9   4       29.79      313.66    469.07 o 

 -14   9   4     1160.83     1232.98    494.57 o 

 -13   9   4        1.59        2.01    443.75 o 

 -12   9   4      102.48      122.36    454.18 o 

 -11   9   4      431.36      160.02    445.55 o 

 -10   9   4      956.31      618.27    450.31 o 

  -9   9   4     1533.53     1367.90    446.30 o 

  -8   9   4      279.40      315.27    189.89 o 

  -7   9   4      158.30        5.26    181.14 o 

  -6   9   4      458.19      358.43    151.80 o 

  -5   9   4     1187.15      956.03    114.92 o 

  -3   9   4        8.90        0.00    151.91 o 

  -2   9   4     4590.88     4691.71    183.13 o 

  -1   9   4       95.26      215.82    164.88 o 

   0   9   4     1088.98     1442.24    181.11 o 

   1   9   4     5592.20     5664.36    212.59 o 

   2   9   4      178.15      343.21    197.42 o 

   3   9   4     1949.64     2118.99    217.08 o 

   4   9   4      640.91      828.11    229.83 o 

   5   9   4     2310.31     2048.49    244.49 o 

   6   9   4      147.73      147.04    326.22 o 

   7   9   4      339.12      495.31    574.79 o 

   8   9   4     1701.46     2020.09    577.91 o 

   9   9   4     2158.34     2450.88    596.35 o 

  10   9   4       50.48      189.70    576.49 o 

  11   9   4        4.96      648.64    546.23 o 

  12   9   4      300.40      416.61    584.96 o 

  13   9   4        3.59       78.80    445.60 o 

  14   9   4      195.78      160.01    562.59 o 

  15   9   4        0.22      126.04    601.20 o 

 -16  10   4        3.94        0.00    511.32 o 

 -14  10   4        0.18      486.92    474.92 o 

 -13  10   4      753.46      897.71    514.99 o 

 -12  10   4      445.88      231.11    477.53 o 

 -11  10   4      158.71        0.00    469.09 o 

 -10  10   4      219.13      247.98    451.49 o 

  -9  10   4       16.91       26.03    230.86 o 

  -8  10   4      961.09      795.02    210.35 o 

  -7  10   4     1230.88     1144.73    168.18 o 

  -6  10   4     1874.50     1885.56    182.94 o 

  -5  10   4     1124.92     1064.29    130.67 o 

  -4  10   4      997.09     1077.38    158.41 o 

  -3  10   4     1499.30     1597.26    168.09 o 

  -2  10   4       77.28       13.49    166.43 o 

  -1  10   4     1656.96     1579.89    185.31 o 

   0  10   4     2511.50     2665.28    201.73 o 

   1  10   4     1436.80     1321.34    204.99 o 

   2  10   4     2742.92     2635.38    226.92 o 

   3  10   4      669.41      702.46    222.77 o 

   4  10   4       84.42        0.00    229.42 o 

   5  10   4     1127.80     1399.47    251.27 o 

   6  10   4      132.66        0.00    247.92 o 

   7  10   4      563.90      385.92    548.26 o 

   8  10   4      228.95      335.84    534.50 o 

   9  10   4       15.22      232.87    554.72 o 

  10  10   4       95.55       60.75    577.87 o 

  11  10   4        0.28      276.17    549.70 o 

  12  10   4       81.35      193.15    585.84 o 

  13  10   4       57.91        0.00    357.30 o 

  14  10   4       71.88      564.04    618.15 o 

  15  10   4        2.06       51.59    613.30 o 

 -17  11   4       58.16       90.33    558.77 o 

 -16  11   4      117.14      277.66    545.37 o 

 -15  11   4       69.56      379.15    495.58 o 

 -14  11   4      741.98     1285.35    535.83 o 

 -13  11   4      651.44      541.51    502.79 o 

 -12  11   4      182.93      264.84    458.78 o 

 -11  11   4      639.60      846.37    477.65 o 

 -10  11   4       20.76        0.00    482.11 o 

  -9  11   4     1083.78     1217.54    227.68 o 

  -8  11   4     1349.99      987.63    174.68 o 

  -7  11   4     1299.96     1316.16    179.84 o 

  -6  11   4      629.32      660.75    182.66 o 

  -5  11   4      600.10      479.49    139.83 o 

  -4  11   4     9218.25     9022.29    208.33 o 

  -3  11   4     1055.25      847.56    177.26 o 

  -2  11   4       98.91       23.13    173.49 o 

  -1  11   4     9418.92    10143.54    240.94 o 

   0  11   4      230.78      331.50    196.43 o 

   1  11   4      204.22      138.63    207.31 o 

   2  11   4     1658.45     1614.30    224.65 o 

   3  11   4        3.06      115.54    227.73 o 

   4  11   4     1904.59     1989.02    243.30 o 

   5  11   4     1432.46     1566.58    251.95 o 

   6  11   4      482.36      358.48    250.62 o 

   8  11   4      834.97      540.80    563.81 o 

   9  11   4      352.61      819.78    563.31 o 

  10  11   4      508.17      884.24    593.89 o 

  11  11   4      538.08      588.31    609.23 o 

  12  11   4      614.43      906.98    574.64 o 

  13  11   4       18.05      129.03    595.87 o 

  14  11   4        1.15       68.39    608.87 o 

 -16  12   4        0.61       32.62    561.39 o 

 -15  12   4      344.32      225.79    536.38 o 

 -13  12   4      539.69      859.15    493.06 o 

 -12  12   4      913.90      884.74    489.97 o 

 -11  12   4       44.62      435.32    447.43 o 

 -10  12   4       26.90      176.38    485.83 o 

  -9  12   4      418.19      492.75    222.44 o 

  -8  12   4      185.71      213.04    180.75 o 

  -7  12   4     1009.05      665.80    192.09 o 

  -6  12   4      473.45      709.97    190.71 o 

  -5  12   4       36.78      147.85    146.38 o 

  -4  12   4     4960.22     5161.37    200.85 o 

  -3  12   4        3.38      163.57    177.51 o 

  -2  12   4     5389.51     5278.33    193.45 o 

   0  12   4     4084.06     4039.00    228.25 o 

   1  12   4      390.39      499.22    209.83 o 

   2  12   4     2811.57     2725.02    235.69 o 

   3  12   4      779.38      706.57    228.76 o 

   4  12   4     1808.71     1761.59    243.32 o 

   5  12   4      619.15      333.43    235.90 o 

   6  12   4      251.99      264.00    238.05 o 

   7  12   4       31.42      111.89    560.19 o 

   9  12   4      506.81      118.81    558.99 o 

  10  12   4      721.31      799.80    579.32 o 

  11  12   4      265.31       12.79    582.15 o 

  12  12   4        6.56      225.12    597.23 o 

  13  12   4        4.04      351.77    602.70 o 

  14  12   4      154.01      308.63    626.49 o 

 -15  13   4      176.09      639.51    569.35 o 

 -14  13   4       21.05        0.00    518.12 o 

 -13  13   4      475.54       73.77    532.82 o 

 -11  13   4      134.17        3.83    480.40 o 

 -10  13   4      345.84      708.70    489.72 o 

  -9  13   4      371.54      467.91    247.24 o 

  -8  13   4     2817.34     2792.88    213.81 o 

  -7  13   4     8888.61     9192.63    295.85 o 

  -6  13   4      729.63      409.31    198.87 o 

  -5  13   4       78.76      108.06    272.06 o 

  -4  13   4      144.51      111.30    172.37 o 

  -3  13   4     3509.03     3677.62    202.61 o 

  -2  13   4       87.05       64.29    169.08 o 

  -1  13   4      280.82      335.67    200.08 o 

   0  13   4        0.66       52.44    202.69 o 

   1  13   4     3056.81     3149.78    233.41 o 

   2  13   4       34.79      152.47    215.65 o 

   3  13   4      649.30      558.84    232.43 o 

   4  13   4     2666.78     2621.93    244.91 o 

   5  13   4      425.84      531.32    235.73 o 

   6  13   4      291.02      499.37    242.26 o 

   7  13   4       11.57        0.00    403.84 o 

   8  13   4      548.78      655.13    569.63 o 

  10  13   4     1694.89     2052.06    569.74 o 

  11  13   4       57.07      173.14    560.35 o 

  12  13   4        3.79       34.43    575.46 o 

  13  13   4        0.09       72.88    627.47 o 

 -15  14   4      693.76      384.70    593.71 o 

 -14  14   4      157.32      389.06    551.23 o 

 -13  14   4      175.00      210.26    545.26 o 

 -11  14   4     1154.52      815.33    288.86 o 

 -10  14   4      218.54      122.18    250.10 o 

  -9  14   4        7.36      265.98    334.58 o 

  -8  14   4       86.64        0.00    241.51 o 

  -7  14   4       75.65      289.52    221.25 o 

  -6  14   4      145.59       70.04    203.43 o 

  -5  14   4      412.50      398.74    280.27 o 

  -4  14   4     4089.75     4262.71    207.31 o 

  -3  14   4       34.00        0.00    181.78 o 

  -2  14   4     1741.47     1783.66    206.19 o 

  -1  14   4      210.60      195.30    205.84 o 

   0  14   4     1732.44     1860.64    222.05 o 

   1  14   4     1644.39     1497.21    225.85 o 

   2  14   4     5919.15     6156.11    348.51 o 

   3  14   4      591.40      506.69    223.33 o 

   4  14   4      292.93      344.31    319.77 o 

   5  14   4        9.38       48.64    413.59 o 

   6  14   4      251.42      542.40    325.34 o 

   7  14   4      764.13      692.44    326.71 o 

   8  14   4       73.64        7.16    576.33 o 

   9  14   4      839.03     1182.85    551.74 o 

  10  14   4      115.67      546.86    550.86 o 

  11  14   4      247.51       47.31    588.08 o 

  13  14   4      244.75        0.00    603.69 o 

 -15  15   4      142.75       76.59    585.42 o 

 -14  15   4       86.56      137.36    592.62 o 

 -13  15   4      366.26      438.31    302.82 o 

 -12  15   4       20.73      280.90    324.02 o 

 -11  15   4     1008.58      721.64    304.07 o 

 -10  15   4       67.61        0.00    493.92 o 

  -9  15   4      179.88      244.57    284.31 o 

  -8  15   4       60.06      129.95    209.70 o 

  -7  15   4     1635.00     1271.52    230.73 o 

  -6  15   4     1528.18     1340.14    222.56 o 

  -5  15   4      167.83      232.12    212.71 o 

  -4  15   4     4277.22     5026.22    311.54 o 

  -3  15   4     1585.90     1292.71    193.19 o 

  -2  15   4      184.02      162.86    195.16 o 

  -1  15   4     2315.70     2495.09    218.78 o 

   0  15   4     1206.13     1521.98    219.82 o 

   1  15   4      462.03      414.35    216.95 o 

   2  15   4     1987.69     1903.95    323.64 o 

   3  15   4      995.28     1157.23    325.49 o 

   4  15   4     1910.42     1996.48    341.69 o 

   5  15   4      173.67      166.45    306.00 o 

   6  15   4     2850.39     2989.59    354.95 o 

   7  15   4      178.55      512.56    331.74 o 

   8  15   4     1274.82     1468.64    589.53 o 

   9  15   4      355.71      333.04    542.91 o 

  10  15   4      550.55      911.22    608.19 o 

  11  15   4        5.10      145.93    619.79 o 

  12  15   4      387.03      739.01    654.43 o 

 -14  16   4       25.67      164.48    320.93 o 

 -13  16   4     1024.05      438.17    332.19 o 

 -12  16   4      102.24       39.90    317.09 o 

 -11  16   4      363.01      342.36    320.98 o 

 -10  16   4      174.45      135.95    308.83 o 

  -9  16   4      174.36       88.63    292.49 o 

  -8  16   4      592.91      362.63    393.16 o 

  -7  16   4       93.68      182.97    209.04 o 

  -6  16   4     1178.08     1193.75    229.06 o 

  -5  16   4      123.78       93.26    216.63 o 

  -4  16   4      405.57      320.00    262.99 o 

  -3  16   4     2365.54     2959.72    281.61 o 

  -2  16   4       23.81        3.59    197.01 o 

  -1  16   4     1385.80     1364.50    288.27 o 

   0  16   4     3572.89     3485.77    310.15 o 

   1  16   4        1.61       42.75    296.48 o 

   2  16   4     3366.39     3567.86    339.75 o 

   3  16   4       43.08        0.00    447.50 o 

   4  16   4     1414.37     1217.39    335.72 o 

   5  16   4        9.89       34.42    329.83 o 

   6  16   4       14.16        0.00    507.63 o 

   7  16   4       92.56      457.79    337.01 o 

   8  16   4        0.78      220.98    561.37 o 

   9  16   4      131.93      289.19    539.29 o 

  10  16   4      416.57       79.36    605.94 o 

  11  16   4        2.52        0.00    619.47 o 

 -13  17   4       39.98      293.32    355.42 o 

 -12  17   4       98.72      135.14    346.90 o 

 -11  17   4      188.88      440.46    331.49 o 

 -10  17   4       82.75      128.05    410.35 o 

  -9  17   4      466.39      348.63    313.71 o 

  -8  17   4      481.30      223.88    301.05 o 

  -7  17   4     1144.59     1108.20    236.23 o 

  -6  17   4      674.29      925.05    232.42 o 

  -5  17   4     1577.15     1253.24    234.66 o 

  -4  17   4       94.99        0.00    255.31 o 

  -3  17   4      262.12      143.98    301.60 o 

  -2  17   4       43.70      434.80    320.87 o 

  -1  17   4      387.75      518.65    275.72 o 

   0  17   4      763.54      815.99    296.61 o 

   1  17   4       14.04      231.58    288.21 o 

   2  17   4      130.43      309.43    436.38 o 

   3  17   4       97.49      430.13    451.89 o 

   4  17   4      164.62      110.95    317.13 o 

   5  17   4       41.61        0.00    436.67 o 

   6  17   4     2705.10     2061.97    574.38 o 

   7  17   4       54.74      159.65    345.95 o 

   8  17   4      949.17      785.13    392.51 o 

   9  17   4        9.50      505.10    562.95 o 

 -12  18   4        4.90      218.11    352.09 o 

 -11  18   4       87.63      146.89    331.78 o 

 -10  18   4       35.29        0.00    335.94 o 

  -9  18   4       15.82       41.02    321.06 o 

  -8  18   4      253.47      463.98    312.91 o 

  -7  18   4      153.27      341.96    300.38 o 

  -6  18   4       64.33      157.54    282.45 o 

  -5  18   4      145.86      295.02    285.47 o 

  -4  18   4      651.68      916.58    439.28 o 

  -3  18   4      753.96     1059.70    466.26 o 

  -2  18   4     2091.08     1745.20    471.64 o 

  -1  18   4      741.43      516.32    280.79 o 

   0  18   4     1524.52     1505.78    304.52 o 

   1  18   4      803.20     1134.02    316.37 o 

   2  18   4      863.25      701.16    323.12 o 

   3  18   4      278.91      334.94    456.27 o 

   4  18   4     1469.61      999.24    341.13 o 

   5  18   4      270.39       90.79    336.12 o 

   6  18   4      148.57      260.06    346.49 o 

   7  18   4      289.16      472.09    364.20 o 

   8  18   4        1.46        0.00    449.41 o 

   9  18   4        0.24      192.47    600.04 o 

 -11  19   4      176.33      252.49    594.39 o 

 -10  19   4       39.90        0.00    344.34 o 

  -9  19   4      393.17      375.94    555.74 o 

  -8  19   4      213.54      346.85    515.27 o 

  -7  19   4      135.02      301.12    498.55 o 

  -6  19   4      680.86      720.63    305.86 o 

  -5  19   4      290.03      249.66    285.75 o 

  -4  19   4      105.13       50.94    286.29 o 

  -3  19   4      551.96      487.29    483.85 o 

  -2  19   4     1285.76     1734.04    498.59 o 

  -1  19   4      183.03      356.28    491.22 o 

   0  19   4      181.45      149.89    298.40 o 

   1  19   4       12.72      106.30    307.66 o 

   2  19   4      306.59      326.97    317.49 o 

   3  19   4      332.80      473.15    471.94 o 

   4  19   4      185.70        0.00    328.38 o 

   5  19   4       39.15       66.25    341.79 o 

   6  19   4      173.66       34.38    358.26 o 

   7  19   4       41.82      237.40    364.72 o 

   8  19   4      125.32      497.03    594.79 o 

  -9  20   4       30.53      328.29    538.08 o 

  -8  20   4       57.93       84.03    532.63 o 

  -7  20   4       56.62        0.00    509.91 o 

  -6  20   4      112.21      255.45    484.02 o 

  -5  20   4      118.12      124.68    299.99 o 

  -4  20   4       14.11      149.76    295.72 o 

  -3  20   4      157.22      448.42    506.96 o 

  -1  20   4      382.18      206.68    507.69 o 

   0  20   4       10.48        1.45    477.29 o 

   1  20   4       32.67      202.21    482.74 o 

   2  20   4      288.44        0.00    324.22 o 

   3  20   4       29.55        8.76    331.21 o 

   4  20   4      503.04      378.71    349.53 o 

   5  20   4        0.05      138.61    489.11 o 

   7  20   4       30.45      141.96    378.29 o 

  -8  21   4       48.48      374.73    547.40 o 

  -7  21   4      200.82      262.31    512.51 o 

  -6  21   4        0.42       13.15    499.31 o 

  -5  21   4      113.63       81.61    267.31 o 

  -4  21   4      113.04      258.53    331.61 o 

  -3  21   4      194.13      418.07    536.69 o 

  -2  21   4      124.92       60.91    491.84 o 

   0  21   4        0.08        0.00    465.13 o 

   2  21   4      160.57      309.83    328.69 o 

   3  21   4       23.00        0.00    341.93 o 

   4  21   4       14.10      303.78    353.06 o 

   5  21   4        7.05      117.20    363.95 o 

  -4  22   4        4.04       97.13    438.46 o 

  -3  22   4      253.06      444.49    347.85 o 

  -2  22   4      142.19      761.49    527.18 o 

  -1  22   4      104.27      270.47    540.26 o 

   1  22   4        0.36        0.00    532.38 o 

   2  22   4        0.08      225.89    525.82 o 

   3  22   4        0.92       63.77    359.80 o 

 -19   1   5       88.36      162.89    436.80 o 

 -18   1   5      109.42      262.34    407.82 o 

 -17   1   5      339.83      438.31    407.99 o 

 -16   1   5      257.18      741.46    398.20 o 

 -15   1   5      680.67      427.81    244.86 o 

 -14   1   5        1.70      118.46    179.17 o 

 -13   1   5        3.42       14.90    172.68 o 

 -12   1   5     2366.86     2403.11    182.00 o 

 -11   1   5      569.47      565.98    163.49 o 

 -10   1   5      304.35      396.05    150.91 o 

  -9   1   5     3191.34     3151.56    152.04 o 

  -8   1   5      661.29      812.26    159.37 o 

  -6   1   5     3557.55     3690.82    274.82 o 

  -5   1   5     1127.59     1098.83    102.43 o 

  -3   1   5      464.95      236.87    129.56 o 

  -2   1   5     6876.95     7062.80    164.42 o 

  -1   1   5     3200.20     3318.58    164.41 o 

   0   1   5    28552.51    30043.30    263.59 o 

   1   1   5     6387.94     6685.75    213.91 o 

   2   1   5     6796.09     7081.25    220.86 o 

   3   1   5     5117.70     4474.42    239.57 o 

   4   1   5     6498.39     6304.20    224.91 o 

   5   1   5      235.25       84.12    246.70 o 

   6   1   5     4578.80     3924.18    293.60 o 

   7   1   5      692.09      726.52    295.71 o 

   8   1   5      658.49      617.10    270.76 o 

   9   1   5        0.25        0.00    275.19 o 

  10   1   5        0.96        0.00    319.41 o 

  11   1   5       11.71      181.95    282.25 o 

  12   1   5       82.73      281.82    342.55 o 

  13   1   5      138.89      239.72    275.45 o 

  14   1   5      157.59        0.00    299.44 o 

  15   1   5      116.67      303.41    308.71 o 

  16   1   5       35.01      198.34    396.54 o 

 -19   2   5        9.39      195.65    591.56 o 

 -18   2   5       57.50       46.96    546.93 o 

 -17   2   5       11.71       98.38    375.79 o 

 -16   2   5      590.08      411.50    253.61 o 

 -15   2   5      426.43      483.60    252.47 o 

 -14   2   5       79.42       14.42    236.33 o 

 -13   2   5     1849.52     1992.27    206.08 o 

 -12   2   5      581.47      545.50    164.89 o 

 -11   2   5     2572.99     2254.61    167.76 o 

 -10   2   5     1991.89     1977.39    214.12 o 

  -9   2   5      893.16      638.99    180.42 o 

  -8   2   5      488.68      471.30    160.11 o 

  -7   2   5     1850.95     1604.14    184.69 o 

  -5   2   5    10483.25    10770.89    257.51 o 

  -4   2   5     1112.64      978.56    111.38 o 

  -3   2   5     8436.70     8428.05    106.54 o 

  -2   2   5      570.28      492.13    122.74 o 

  -1   2   5     9450.64     8877.62    184.55 o 

   0   2   5      427.10      559.07    170.83 o 

   1   2   5     7081.93     7610.99    214.59 o 

   2   2   5       15.82        0.00    187.94 o 

   3   2   5     1099.64     1365.41    192.75 o 

   4   2   5     6226.21     6560.82    294.86 o 

   5   2   5     2162.74     2146.07    274.40 o 

   6   2   5     1247.10     1012.80    280.48 o 

   7   2   5       90.00       87.55    261.26 o 

   8   2   5      168.20      156.69    221.42 o 

   9   2   5      876.36      855.28    267.24 o 

  10   2   5      138.14       85.58    238.63 o 

  11   2   5      398.23      414.34    237.47 o 

  12   2   5      232.29      300.15    239.92 o 

  13   2   5      640.87      610.28    246.39 o 

  14   2   5        5.49       28.62    288.55 o 

  15   2   5       96.41      361.72    310.45 o 

  16   2   5        9.89        0.00    408.57 o 

 -19   3   5      367.15      709.97    429.96 o 

 -18   3   5       15.66      186.69    386.50 o 

 -17   3   5        2.80       67.82    266.03 o 

 -16   3   5       27.51       58.60    262.12 o 

 -15   3   5       31.61        0.00    254.50 o 

 -14   3   5      724.69      648.57    245.96 o 

 -13   3   5     2586.97     2570.55    259.03 o 

 -12   3   5       92.36       91.19    225.30 o 

 -11   3   5     5190.57     5469.55    256.22 o 

 -10   3   5     1123.80     1036.20    210.79 o 

  -9   3   5      450.06      426.13    191.40 o 

  -8   3   5     4754.01     4361.60    318.43 o 

  -7   3   5     9963.53     9301.63    338.91 o 

  -6   3   5       49.85       77.93    107.75 o 

  -5   3   5    20637.21    19957.15    566.70 o 

  -4   3   5      131.94        0.00    128.16 o 

  -3   3   5     4897.23     4658.07    108.42 o 

  -2   3   5     4590.42     4319.09    160.75 o 

  -1   3   5     3395.78     3306.14    172.23 o 

   0   3   5     9711.99     9890.05    127.10 o 

   1   3   5    11816.92    12474.43    226.31 o 

   2   3   5      832.41      487.83    128.91 o 

   3   3   5     1694.39     1577.23    157.55 o 

   4   3   5      904.49     1053.89    177.43 o 

   5   3   5      954.71     1051.08    199.20 o 

   6   3   5     9221.34     8476.24    310.69 o 

   7   3   5       49.55        0.00    320.74 o 

   8   3   5     1420.90     1236.25    253.02 o 

   9   3   5     2329.29     2508.45    275.26 o 

  10   3   5     2133.57     2041.30    279.02 o 

  11   3   5       46.49       35.39    230.90 o 

  12   3   5      190.89      127.63    236.87 o 

  13   3   5      849.84      909.63    249.35 o 

  14   3   5      304.25      305.22    290.73 o 

  15   3   5       15.47      221.69    302.88 o 

  16   3   5      139.48      224.35    330.40 o 

 -19   4   5      205.93      279.74    584.36 o 

 -18   4   5        8.93      157.28    396.02 o 

 -17   4   5      601.32      749.32    278.61 o 

 -16   4   5      249.76       65.05    262.33 o 

 -15   4   5     1588.06     1876.48    274.52 o 

 -14   4   5       22.14       34.59    252.11 o 

 -13   4   5       49.20        0.00    285.02 o 

 -12   4   5      256.61      232.61    238.98 o 

 -11   4   5     6390.15     6356.77    429.97 o 

 -10   4   5       64.64      198.17    352.15 o 

  -9   4   5     4768.18     5242.04    380.71 o 

  -8   4   5     3231.73     2951.34    317.56 o 

  -7   4   5     6861.63     6635.59    353.23 o 

  -6   4   5       41.17       54.44    112.99 o 

  -5   4   5     2781.17     2670.78    138.10 o 

  -4   4   5      223.15      156.17    119.77 o 

  -3   4   5     9963.26    10488.71    171.18 o 

  -2   4   5     4383.06     4545.83    179.46 o 

  -1   4   5     1184.25     1188.55    153.73 o 

   0   4   5     5769.56     6109.20    185.44 o 

   2   4   5    15002.31    14618.43    409.87 o 

   3   4   5     6235.25     6184.63    211.21 o 

   4   4   5    12883.37    12822.33    270.79 o 

   5   4   5       60.69       63.82    197.52 o 

   6   4   5     5313.31     5521.07    258.29 o 

   7   4   5     1032.04     1243.79    304.05 o 

   8   4   5        2.30        0.00    250.18 o 

   9   4   5       91.83       96.40    301.47 o 

  10   4   5     1780.61     1749.05    275.34 o 

  11   4   5      604.10      787.51    237.15 o 

  12   4   5        0.84      181.43    349.55 o 

  13   4   5       38.38        9.93    279.99 o 

  14   4   5      299.74      461.83    291.99 o 

  15   4   5     1038.14     1062.80    318.65 o 

  16   4   5      207.84        1.19    579.87 o 

 -19   5   5        2.26       32.27    585.89 o 

 -18   5   5       89.61       97.79    342.49 o 

 -17   5   5      158.21      100.57    324.48 o 

 -16   5   5      102.01       72.93    316.90 o 

 -15   5   5      349.65      440.22    313.65 o 

 -14   5   5      281.63      311.34    301.39 o 

 -12   5   5      418.55      423.16    397.62 o 

 -11   5   5     4643.26     4526.86    435.66 o 

 -10   5   5      461.30      521.11    386.81 o 

  -9   5   5     2369.43     1503.65    445.98 o 

  -8   5   5     1563.87      869.77    443.89 o 

  -7   5   5     3298.41     2731.28    334.95 o 

  -6   5   5      278.50      334.14     65.48 o 

  -5   5   5    14801.46    15773.67    650.64 o 

  -4   5   5    11019.35    11389.98    181.64 o 

  -3   5   5      951.80      953.10    124.42 o 

  -2   5   5     2774.65     2794.62    145.26 o 

  -1   5   5     2679.55     2856.61    156.88 o 

   0   5   5      984.72     1302.08    161.84 o 

   1   5   5      152.32      155.13    203.22 o 

   2   5   5     3650.36     4255.14    247.35 o 

   3   5   5      298.92       91.31    173.35 o 

   4   5   5    11798.44    12161.83    410.87 o 

   5   5   5      609.97      593.68    210.06 o 

   6   5   5    24749.14    25664.97    356.93 o 

   7   5   5       11.55        0.00    300.06 o 

   8   5   5     3275.52     3300.17    329.60 o 

   9   5   5     1203.85     1354.44    272.57 o 

  10   5   5        3.36        0.00    268.61 o 

  11   5   5      412.84      551.93    236.61 o 

  12   5   5      262.43      304.19    280.58 o 

  13   5   5      270.49      350.14    291.95 o 

  14   5   5        8.10      453.44    301.75 o 

  15   5   5        2.36      114.50    408.37 o 

  16   5   5       21.16        0.00    411.05 o 

 -19   6   5        7.33      109.64    364.55 o 

 -18   6   5        3.58      164.67    348.93 o 

 -17   6   5     1773.12     1688.69    361.16 o 

 -16   6   5        8.45        0.00    320.66 o 

 -15   6   5     2871.38     2833.21    358.43 o 

 -14   6   5      537.66      844.57    426.30 o 

 -13   6   5      330.78      187.71    407.68 o 

 -12   6   5     1333.27     1283.63    430.52 o 

 -11   6   5     3336.72     3685.45    460.42 o 

 -10   6   5        3.50        0.00    117.42 o 

  -9   6   5     2377.92     2357.61    408.36 o 

  -8   6   5      649.06      381.35    351.84 o 

  -7   6   5      781.96      843.28     79.40 o 

  -6   6   5        8.71       33.38     81.92 o 

  -4   6   5     6473.93     6386.54    136.16 o 

  -3   6   5    12094.75    12903.91    161.98 o 

  -2   6   5     8076.53     8424.81    157.11 o 

  -1   6   5     7366.43     7340.75    166.08 o 

   0   6   5    39016.25    42328.27    785.91 o 

   1   6   5     2944.03     2912.16    235.95 o 

   2   6   5    17613.95    18649.82    279.32 o 

   3   6   5      279.46      525.53    202.78 o 

   4   6   5       40.84      100.26    273.49 o 

   5   6   5      749.25      772.42    217.46 o 

   6   6   5     3665.77     3279.73    263.83 o 

   7   6   5      217.18      253.93    302.35 o 

   8   6   5      393.58      216.75    336.51 o 

   9   6   5     1238.72     1342.22    355.03 o 

  10   6   5     2366.06     2507.33    297.59 o 

  11   6   5      176.33      223.59    281.56 o 

  12   6   5     3149.57     3271.07    313.92 o 

  13   6   5      134.59      153.46    286.76 o 

  14   6   5      708.06      566.27    297.02 o 

  15   6   5       72.37      576.32    358.75 o 

 -18   7   5       15.38      401.31    353.43 o 

 -17   7   5      411.36      279.22    345.36 o 

 -16   7   5      492.60      416.99    333.67 o 

 -15   7   5      118.21      368.65    445.58 o 

 -14   7   5      143.07      298.28    442.04 o 

 -13   7   5      246.18       40.94    425.59 o 

 -12   7   5      550.48      390.01    425.88 o 

 -11   7   5      330.49      301.58    434.29 o 

 -10   7   5      316.32      432.67    406.48 o 

  -9   7   5     5635.31     6283.88    456.91 o 

  -8   7   5      206.38      367.25    393.79 o 

  -7   7   5     5225.02     6027.50    283.61 o 

  -6   7   5    18425.06    18250.82    291.17 o 

  -5   7   5     2787.06     2629.93    108.57 o 

  -4   7   5     5693.19     5667.55    343.87 o 

  -3   7   5      161.61      245.37     94.03 o 

  -2   7   5      170.57      254.38    165.03 o 

  -1   7   5     5541.06     5130.14    201.59 o 

   0   7   5      474.11      966.68    188.80 o 

   1   7   5      427.26      241.58    191.19 o 

   2   7   5     1339.65     1227.53    204.56 o 

   3   7   5    11712.31    11449.19    267.58 o 

   4   7   5     8709.04     9131.45    362.24 o 

   5   7   5        4.23       95.67    334.85 o 

   6   7   5     6788.79     7445.14    398.75 o 

   7   7   5     2690.13     2316.83    315.54 o 

   8   7   5    10654.86    10520.21    409.31 o 

   9   7   5      298.66      381.91    333.77 o 

  10   7   5     4801.24     4643.30    382.70 o 

  11   7   5      175.15       54.35    278.05 o 

  12   7   5       40.55      217.23    278.43 o 

  13   7   5       91.46       33.59    316.62 o 

  14   7   5       25.84      339.13    603.33 o 

  15   7   5       79.99      404.22    394.77 o 

 -18   8   5       92.33      224.83    387.50 o 

 -17   8   5      833.48     1157.82    374.78 o 

 -16   8   5      220.73      263.29    482.20 o 

 -15   8   5     1604.71     1401.47    484.87 o 

 -13   8   5     1898.65     1579.54    474.39 o 

 -11   8   5     1725.03     1685.40    462.93 o 

 -10   8   5      682.95      406.26    437.97 o 

  -9   8   5        5.97        0.00    419.63 o 

  -8   8   5     1093.60     1063.88    134.96 o 

  -7   8   5       65.42        0.00     96.51 o 

  -6   8   5     3941.03     3857.76     79.72 o 

  -5   8   5     6914.78     6288.01    173.39 o 

  -4   8   5       35.68       67.89    154.85 o 

  -3   8   5     5629.18     5671.50    194.08 o 

  -2   8   5     7783.86     7421.51    210.44 o 

  -1   8   5       14.75      207.68    175.84 o 

   0   8   5    16416.35    17199.64    263.63 o 

   1   8   5      655.55     1044.86    199.45 o 

   2   8   5     8872.17     9363.47    255.82 o 

   3   8   5      309.47      382.04    224.36 o 

   4   8   5      476.16      526.56    236.12 o 

   5   8   5     1380.17     1467.30    346.50 o 

   6   8   5       46.87      244.36    345.18 o 

   7   8   5        4.51      288.20    600.75 o 

   8   8   5      249.11      684.71    564.48 o 

   9   8   5      498.82      311.07    597.12 o 

  10   8   5       44.69      100.32    610.67 o 

  11   8   5      217.17      264.69    565.85 o 

  12   8   5      377.97      249.60    356.64 o 

  13   8   5       99.75        7.79    366.14 o 

  14   8   5      388.45      697.22    500.42 o 

  15   8   5      459.47      520.93    633.34 o 

 -18   9   5       59.16      255.52    376.58 o 

 -17   9   5       76.54        0.00    510.66 o 

 -16   9   5       61.99      301.46    488.21 o 

 -15   9   5       33.39        0.00    480.21 o 

 -14   9   5       61.07        0.00    461.67 o 

 -13   9   5      171.75      323.62    460.97 o 

 -12   9   5      320.48      526.48    468.39 o 

 -11   9   5     2088.47     2825.17    452.13 o 

 -10   9   5     2709.94     3101.09    496.97 o 

  -9   9   5     4512.54     4633.78    501.04 o 

  -8   9   5      783.40      784.35    106.65 o 

  -7   9   5     5127.95     4616.60    228.55 o 

  -6   9   5     3223.92     3088.94    103.26 o 

  -5   9   5     5627.32     5875.45    237.84 o 

  -4   9   5     2304.63     2268.90    178.70 o 

  -3   9   5      892.15      819.65    173.05 o 

  -2   9   5     2352.41     2734.98    193.99 o 

  -1   9   5        7.13        0.00    220.12 o 

   0   9   5       31.67       93.60    193.96 o 

   1   9   5      429.83      733.81    205.69 o 

   2   9   5    16021.99    15890.62    296.61 o 

   3   9   5     1351.36      985.92    235.26 o 

   4   9   5      474.06      938.52    243.47 o 

   5   9   5     1179.34     1387.96    338.85 o 

   6   9   5        9.75      195.19    347.98 o 

   7   9   5      259.86      129.54    576.17 o 

   8   9   5     1597.55     1780.09    613.29 o 

   9   9   5      115.28      482.44    602.35 o 

  10   9   5     3098.94     3621.17    649.22 o 

  11   9   5      338.51      481.59    576.07 o 

  12   9   5       54.22      129.21    358.03 o 

  13   9   5      143.29      319.24    371.08 o 

  14   9   5        9.75      175.74    366.77 o 

  15   9   5      249.85      632.47    629.83 o 

 -17  10   5      712.25      774.99    532.30 o 

 -16  10   5       49.32      318.13    500.09 o 

 -15  10   5     1453.76     1623.69    525.22 o 

 -14  10   5      378.51      301.30    489.55 o 

 -13  10   5     1611.46     1802.42    475.89 o 

 -11  10   5      744.07      477.24    482.70 o 

 -10  10   5      111.93      217.48    428.82 o 

  -9  10   5     3963.56     3769.60    188.45 o 

  -8  10   5     2627.86     2324.53    176.86 o 

  -7  10   5        0.95       19.56    166.44 o 

  -6  10   5      674.98      681.69     99.16 o 

  -5  10   5     3504.00     3344.25    175.19 o 

  -4  10   5      566.97      410.55    176.99 o 

  -3  10   5      297.40      120.06    184.00 o 

  -2  10   5    12483.67    11965.15    249.12 o 

   0  10   5     8000.18     8178.65    252.10 o 

   1  10   5     9768.98    10728.80    273.81 o 

   2  10   5      194.29       47.10    259.15 o 

   3  10   5      221.64      298.65    241.43 o 

   4  10   5     1407.99     1734.51    253.97 o 

   5  10   5      365.44      432.77    254.47 o 

   7  10   5      898.44      714.82    596.92 o 

   8  10   5       90.84       39.21    603.91 o 

  10  10   5       48.23      298.20    575.55 o 

  11  10   5     2067.23     2031.54    632.61 o 

  12  10   5      888.73      836.43    602.73 o 

  13  10   5       35.78      335.68    362.42 o 

  14  10   5      393.76      184.16    640.75 o 

 -16  11   5        0.95      139.61    536.33 o 

 -15  11   5      110.38       92.24    499.57 o 

 -14  11   5        0.06      193.71    499.48 o 

 -13  11   5     1296.85     1378.46    527.00 o 

 -11  11   5     2825.89     2144.66    480.93 o 

 -10  11   5        1.73        5.72    250.54 o 

  -9  11   5     4903.01     4233.46    553.33 o 

  -8  11   5     2982.07     3020.93    202.49 o 

  -7  11   5     2151.10     2311.45    216.93 o 

  -6  11   5     3247.73     3424.92    203.31 o 

  -5  11   5     4037.97     3905.94    183.62 o 

  -4  11   5      355.32      249.18    181.12 o 

  -3  11   5      396.57      622.13    191.91 o 

  -2  11   5        1.14       47.68    199.91 o 

  -1  11   5      815.14      752.57    212.28 o 

   0  11   5      416.11      161.64    220.42 o 

   1  11   5      660.37      857.98    226.02 o 

   2  11   5        4.75        0.00    237.55 o 

   3  11   5        1.86       66.33    246.41 o 

   4  11   5      592.15      574.14    248.68 o 

   5  11   5        4.40      123.83    282.10 o 

   6  11   5       70.76       52.62    337.60 o 

   7  11   5       36.04        0.00    577.24 o 

   8  11   5     1397.03     1568.44    623.52 o 

   9  11   5      163.44     1140.61    584.12 o 

  10  11   5     1282.75     1744.83    595.82 o 

  11  11   5        0.29      165.49    615.72 o 

  12  11   5      207.80      686.31    588.84 o 

  13  11   5       66.31      312.03    632.45 o 

  14  11   5       89.10      308.28    619.41 o 

 -16  12   5       14.95      131.33    530.55 o 

 -15  12   5      164.95      449.62    524.03 o 

 -14  12   5      355.51        0.00    524.41 o 

 -13  12   5      763.54      499.67    502.96 o 

 -11  12   5       21.35      126.51    260.02 o 

 -10  12   5      788.44      855.72    267.06 o 

  -9  12   5       77.97        0.00    268.23 o 

  -8  12   5     3676.41     3769.84    216.70 o 

  -7  12   5      488.00      308.34    190.14 o 

  -6  12   5       21.67        4.74    189.87 o 

  -5  12   5     3576.26     3816.87    188.43 o 

  -4  12   5      632.49      539.83    183.75 o 

  -3  12   5      136.71       78.29    236.76 o 

  -2  12   5      347.23      285.52    204.06 o 

  -1  12   5       13.91        0.00    212.96 o 

   0  12   5    10553.49    11219.92    279.53 o 

   1  12   5      443.96      529.50    228.58 o 

   2  12   5     1621.43     1632.22    248.83 o 

   3  12   5      216.19      328.33    237.81 o 

   4  12   5      111.20       67.88    248.56 o 

   5  12   5     1572.64     1873.64    266.62 o 

   6  12   5      297.78      307.66    255.79 o 

   7  12   5       51.66        0.00    533.03 o 

   8  12   5     1053.86     1436.02    594.73 o 

   9  12   5      529.98      620.29    590.85 o 

  10  12   5       29.71      399.19    560.76 o 

  11  12   5       46.32      240.44    591.89 o 

  12  12   5      317.80      568.63    630.18 o 

  13  12   5      328.91      138.82    615.72 o 

 -16  13   5        6.93        0.00    573.20 o 

 -15  13   5      105.49      311.39    536.31 o 

 -14  13   5      154.67      551.41    496.72 o 

 -13  13   5      558.42      423.65    484.39 o 

 -12  13   5       26.13        0.00    477.13 o 

 -11  13   5      172.92       26.31    267.79 o 

 -10  13   5       12.88      117.92    375.40 o 

  -9  13   5      344.30      505.78    298.57 o 

  -8  13   5      813.81      821.01    198.25 o 

  -7  13   5      230.75      368.65    196.85 o 

  -6  13   5     2802.97     3034.55    222.22 o 

  -5  13   5      284.57      466.02    288.20 o 

  -4  13   5       17.76      322.23    180.55 o 

  -3  13   5       35.04       66.18    193.84 o 

  -2  13   5      237.06      149.02    205.28 o 

  -1  13   5        6.80       39.86    247.59 o 

   0  13   5      194.79      226.72    225.99 o 

   1  13   5        5.08       31.66    229.82 o 

   2  13   5        2.61        0.00    234.46 o 

   3  13   5     1301.19     1519.68    250.90 o 

   4  13   5     2341.65     2435.42    264.96 o 

   5  13   5      398.18      403.40    247.09 o 

   6  13   5        2.98      229.74    250.78 o 

   7  13   5       24.63      259.32    541.46 o 

   8  13   5      403.87      435.91    557.46 o 

   9  13   5       26.26      621.59    570.15 o 

  10  13   5      198.35      208.21    573.36 o 

  11  13   5      150.01      339.20    574.80 o 

  12  13   5      289.99      294.33    621.01 o 

 -15  14   5      268.76      193.16    558.27 o 

 -14  14   5      175.10       96.58    310.75 o 

 -13  14   5      194.52      258.80    300.67 o 

 -12  14   5      392.99      220.27    304.30 o 

 -11  14   5       65.50      175.62    304.56 o 

 -10  14   5      171.43        0.00    398.02 o 

  -9  14   5      130.64      279.17    398.19 o 

  -8  14   5        2.10      174.15    292.47 o 

  -7  14   5        0.68        0.00    194.01 o 

  -6  14   5      110.06      219.53    202.20 o 

  -5  14   5      554.34      331.71    284.00 o 

  -4  14   5     1364.80     1432.22    197.42 o 

  -3  14   5      214.64      184.84    198.10 o 

  -2  14   5     1700.15     1334.40    212.88 o 

  -1  14   5      174.33      270.14    219.37 o 

   0  14   5       12.07      144.52    295.42 o 

   1  14   5      361.97      395.34    226.47 o 

   2  14   5      610.63      554.90    237.25 o 

   3  14   5       10.34       65.51    327.43 o 

   4  14   5       32.27       20.42    241.94 o 

   5  14   5     1035.56     1005.79    345.08 o 

   6  14   5      670.52      607.26    333.92 o 

   7  14   5        0.05        0.00    571.76 o 

   8  14   5       70.44      344.97    532.37 o 

   9  14   5        2.27      268.53    577.66 o 

  10  14   5      133.40      255.90    600.69 o 

  11  14   5       46.87        0.00    615.77 o 

  12  14   5       60.03      727.45    625.46 o 

 -15  15   5       17.75        0.00    332.44 o 

 -14  15   5        5.86       97.74    333.31 o 

 -13  15   5       40.70        0.00    366.39 o 

 -12  15   5      149.78      274.09    324.97 o 

 -11  15   5        7.28      165.02    312.13 o 

 -10  15   5      189.94      243.04    322.43 o 

  -9  15   5       71.18      234.11    314.36 o 

  -8  15   5       65.88       59.33    303.97 o 

  -7  15   5      354.45      391.19    209.48 o 

  -6  15   5       15.25      132.88    233.10 o 

  -5  15   5       13.84      280.86    277.36 o 

  -4  15   5        3.68      168.79    264.13 o 

  -3  15   5        1.23       30.51    196.96 o 

  -2  15   5        4.63      150.57    209.40 o 

  -1  15   5       38.46        0.00    247.65 o 

   0  15   5      545.98      470.18    222.12 o 

   1  15   5       88.16      165.69    220.70 o 

   2  15   5      224.33      530.72    232.79 o 

   3  15   5       24.67       67.95    427.21 o 

   4  15   5       10.60      240.45    424.19 o 

   5  15   5       82.50      198.96    319.05 o 

   6  15   5       11.54       84.48    422.32 o 

   7  15   5       58.58       80.58    346.77 o 

   8  15   5       19.63        0.00    543.02 o 

   9  15   5       20.32       80.37    575.82 o 

  10  15   5        3.03        0.00    605.02 o 

  11  15   5        0.45        0.00    645.26 o 

 -14  16   5       17.73      330.21    589.87 o 

 -13  16   5      111.53       58.78    350.39 o 

 -12  16   5      241.75       89.26    344.39 o 

 -11  16   5        9.03      128.58    317.81 o 

 -10  16   5      176.21        0.00    327.31 o 

  -9  16   5       37.40       72.64    401.52 o 

  -8  16   5      218.83      228.72    314.40 o 

  -7  16   5      288.60      192.35    216.17 o 

  -6  16   5       25.60      164.79    247.49 o 

  -5  16   5       33.19        8.35    356.63 o 

  -4  16   5      644.77      429.32    275.50 o 

  -3  16   5       95.64      266.48    291.04 o 

  -2  16   5      150.02       96.17    202.30 o 

  -1  16   5      633.74      403.74    214.67 o 

   0  16   5       95.32      206.57    449.18 o 

   1  16   5      984.90      633.72    302.25 o 

   2  16   5        0.05       25.85    319.56 o 

   3  16   5     1099.13     1258.74    345.68 o 

   4  16   5      160.14      424.99    338.40 o 

   5  16   5        3.27      136.62    344.85 o 

   6  16   5      666.68      737.97    359.02 o 

   7  16   5        4.41      189.85    342.80 o 

   9  16   5        1.36      174.94    582.83 o 

  11  16   5      379.92       89.24    641.12 o 

 -12  17   5       10.44      140.97    348.49 o 

 -11  17   5       81.55      155.86    333.62 o 

 -10  17   5      485.29      605.03    352.00 o 

  -9  17   5      111.30        0.00    414.72 o 

  -8  17   5      523.60      268.30    326.26 o 

  -7  17   5       15.72        0.00    311.64 o 

  -6  17   5      140.13      126.96    270.96 o 

  -5  17   5      220.86      162.03    289.19 o 

  -4  17   5        0.31      150.39    272.65 o 

  -3  17   5        5.45        0.00    275.35 o 

  -2  17   5      134.73      269.83    331.73 o 

  -1  17   5      216.23      133.93    286.63 o 

   0  17   5       63.28       21.57    294.72 o 

   2  17   5     1729.52     2160.09    344.90 o 

   3  17   5      397.24      589.40    334.72 o 

   4  17   5      450.09      622.01    327.16 o 

   5  17   5      210.57        0.00    341.34 o 

   6  17   5      265.49      429.12    354.54 o 

   7  17   5      307.43      440.52    358.82 o 

   9  17   5      120.67      197.81    613.22 o 

  10  17   5        1.46        0.00    633.25 o 

 -11  18   5        2.93      248.95    339.09 o 

 -10  18   5       64.52      161.33    433.51 o 

  -9  18   5        0.16        0.00    329.33 o 

  -8  18   5        0.65      183.28    424.40 o 

  -7  18   5      134.04       13.46    310.40 o 

  -6  18   5       65.61       70.39    224.63 o 

  -5  18   5        0.45        0.00    274.13 o 

  -4  18   5      470.06      526.69    447.46 o 

  -3  18   5       61.83       58.63    488.51 o 

  -2  18   5      580.76     1043.52    477.56 o 

  -1  18   5        6.14      157.46    277.44 o 

   0  18   5      506.55      557.75    297.65 o 

   1  18   5        0.75        0.00    402.61 o 

   2  18   5      273.46      422.93    326.43 o 

   3  18   5       92.93       17.74    324.51 o 

   4  18   5       83.30      239.11    338.14 o 

   5  18   5       25.91        0.00    349.83 o 

   6  18   5        0.37        1.33    355.99 o 

   7  18   5       92.74      142.62    466.72 o 

   8  18   5      100.39      222.43    605.43 o 

   9  18   5      313.89       54.02    609.77 o 

 -11  19   5      158.06      312.18    362.54 o 

 -10  19   5        1.52      204.01    573.29 o 

  -9  19   5      656.55      273.22    353.19 o 

  -8  19   5        0.55      145.73    522.29 o 

  -7  19   5        8.21      116.12    462.29 o 

  -6  19   5     1339.44     1392.75    502.96 o 

  -5  19   5     1138.60      938.98    308.40 o 

  -4  19   5       57.43      414.42    447.10 o 

  -3  19   5      281.93      423.32    501.55 o 

  -2  19   5       70.08        0.00    455.08 o 

  -1  19   5       70.68      366.60    491.63 o 

   0  19   5       11.02       59.76    491.96 o 

   1  19   5        3.59      142.98    484.28 o 

   2  19   5       23.92        0.00    314.97 o 

   3  19   5       11.49      111.26    338.46 o 

   4  19   5      530.13      519.79    359.28 o 

   5  19   5       36.04        3.20    364.92 o 

   6  19   5      135.33      136.64    363.98 o 

   7  19   5       51.99       26.81    501.12 o 

   8  19   5      336.83      221.71    617.32 o 

  -9  20   5        0.15       58.45    548.50 o 

  -8  20   5       42.55      289.39    521.07 o 

  -7  20   5       70.77        0.00    501.36 o 

  -6  20   5        6.02        0.00    482.46 o 

  -5  20   5        1.87       89.77    308.80 o 

  -4  20   5      861.79     1361.54    493.92 o 

  -3  20   5      486.32      174.65    509.47 o 

  -2  20   5     1035.09      587.80    512.41 o 

  -1  20   5      676.42      600.56    527.86 o 

   0  20   5      489.68      370.20    477.82 o 

   1  20   5       58.33      172.07    324.25 o 

   2  20   5       16.33        0.00    334.26 o 

   3  20   5       19.95       85.66    351.28 o 

   4  20   5       23.61      233.38    503.74 o 

   5  20   5      124.37        0.00    529.50 o 

   6  20   5      212.16      121.67    380.43 o 

  -8  21   5      137.55        0.00    537.15 o 

  -7  21   5      268.61      124.83    532.96 o 

  -6  21   5       96.13      341.13    499.19 o 

  -5  21   5      299.82      361.41    485.77 o 

  -4  21   5        1.39       60.21    317.55 o 

  -3  21   5      181.44      599.34    511.30 o 

  -2  21   5       87.74      403.68    523.86 o 

  -1  21   5       18.25       29.03    504.49 o 

   0  21   5        1.80        0.00    514.21 o 

   1  21   5       16.56      298.26    541.95 o 

   2  21   5       62.47      293.78    348.58 o 

   3  21   5       35.38       93.54    356.51 o 

   4  21   5      642.50      762.07    380.19 o 

  -4  22   5      159.51        0.00    449.09 o 

  -3  22   5      240.91       39.90    536.88 o 

  -2  22   5     1329.23     1076.79    591.70 o 

  -1  22   5       51.24        0.00    514.57 o 

   0  22   5      154.01       74.98    550.78 o 

   1  22   5      194.85      145.59    557.61 o 

   2  22   5      124.54      231.69    518.31 o 

 -19   0   6      337.34      469.96    630.77 o 

 -18   0   6      133.02      626.39    594.95 o 

 -17   0   6      763.52     1190.85    613.03 o 

 -16   0   6      174.25      499.86    538.02 o 

 -15   0   6      228.21      597.35    390.49 o 

 -14   0   6      283.46      409.85    254.23 o 

 -13   0   6    12650.28    12736.75   1030.48 o 

 -12   0   6     1727.09     1395.37    249.98 o 

 -11   0   6     3508.94     2933.39    252.38 o 

 -10   0   6     1615.24     2075.90    407.99 o 

  -9   0   6     1881.87     2329.85    398.99 o 

  -8   0   6     3024.81     2507.99    328.74 o 

  -7   0   6      455.20      237.21     83.43 o 

  -6   0   6    28315.94    28264.01    453.08 o 

  -5   0   6     7040.54     6469.11    150.12 o 

  -4   0   6    19885.03    18951.02    392.67 o 

  -3   0   6     2220.33     2090.85    294.82 o 

  -1   0   6    13241.10    14692.53    416.10 o 

   1   0   6     1160.11     1667.83    345.72 o 

   2   0   6       48.67      517.08    223.82 o 

   3   0   6      114.41      195.17    239.01 o 

   4   0   6     5575.92     5762.27    299.32 o 

   5   0   6     1646.17      922.01    395.18 o 

   6   0   6      612.94      841.03    423.25 o 

   7   0   6     7013.14     6921.50    516.49 o 

   8   0   6     2866.75     2733.23    483.56 o 

   9   0   6      494.30      426.04    474.95 o 

  10   0   6       80.82      133.62    359.81 o 

  11   0   6      562.70      527.60    361.29 o 

  12   0   6     2098.09     2553.26    379.46 o 

  13   0   6     2067.05     2516.47    390.20 o 

  14   0   6     1825.77     1633.30    390.79 o 

  15   0   6       82.93       45.15    386.51 o 

  16   0   6      373.50        0.00    581.36 o 

 -19   1   6      103.05      158.79    455.89 o 

 -18   1   6       23.67        0.00    407.94 o 

 -17   1   6        8.04        0.00    382.40 o 

 -16   1   6       11.41      352.54    376.29 o 

 -15   1   6       40.05       28.36    235.28 o 

 -14   1   6      374.52      437.69    177.03 o 

 -13   1   6     1696.42     1953.77    185.52 o 

 -12   1   6       43.01       53.77    220.68 o 

 -11   1   6     8993.16     9231.34    341.05 o 

 -10   1   6     1448.03     1375.78    200.09 o 

  -9   1   6    20859.90    21410.71    695.67 o 

  -8   1   6     1969.27     2029.23    216.36 o 

  -6   1   6       13.56       55.23     98.04 o 

  -5   1   6    12375.56    12855.54    145.67 o 

  -2   1   6      224.19      105.67    204.16 o 

  -1   1   6        9.94       62.19    171.07 o 

   0   1   6        7.85       14.66    183.65 o 

   1   1   6      740.29      476.14    183.58 o 

   2   1   6     1149.56      945.53    194.32 o 

   3   1   6      110.12      135.31    206.69 o 

   4   1   6    14806.06    14902.50    285.05 o 

   5   1   6       25.62       74.60    233.05 o 

   6   1   6     8055.38     7761.21    350.22 o 

   7   1   6        3.64        8.97    316.70 o 

   8   1   6     2834.50     2630.32    348.69 o 

   9   1   6      168.26       92.89    286.86 o 

  10   1   6     1096.18     1135.15    259.17 o 

  11   1   6       11.14       30.24    345.92 o 

  12   1   6      554.68      483.16    257.47 o 

  13   1   6        6.41      197.70    252.27 o 

  14   1   6       73.53        0.00    302.73 o 

  15   1   6       26.02      281.53    381.34 o 

  16   1   6        1.34      196.13    393.88 o 

 -19   2   6      588.94     1199.26    442.68 o 

 -18   2   6       20.63       21.43    388.53 o 

 -17   2   6      538.19      548.39    375.31 o 

 -16   2   6      384.29      655.99    254.72 o 

 -15   2   6      493.72      582.96    244.88 o 

 -14   2   6        0.03        0.00    231.41 o 

 -13   2   6     2262.88     2176.30    249.94 o 

 -12   2   6        0.83      111.72    307.38 o 

 -11   2   6     1521.39     1184.17    214.86 o 

 -10   2   6     1376.87     1596.19    211.21 o 

  -9   2   6      230.19      139.67    174.90 o 

  -8   2   6      317.48      309.64    187.44 o 

  -7   2   6     5036.17     4591.22    156.26 o 

  -4   2   6    18773.45    19339.66    132.99 o 

  -3   2   6    24112.92    25251.17    185.31 o 

  -2   2   6    10285.38    10621.40    211.92 o 

  -1   2   6      494.80      444.75    170.70 o 

   0   2   6      137.84       88.53    179.88 o 

   1   2   6     1205.22      812.18    185.07 o 

   2   2   6       82.21      272.86    197.82 o 

   3   2   6      274.96      526.12    216.37 o 

   4   2   6     1913.28     2011.28    278.17 o 

   5   2   6      172.24      279.11    302.02 o 

   6   2   6     7413.03     7130.02    357.69 o 

   7   2   6     1543.11     1451.59    327.00 o 

   8   2   6      500.76      730.06    281.88 o 

   9   2   6       86.05      207.82    237.04 o 

  10   2   6     2662.11     2730.37    296.01 o 

  11   2   6      214.08      227.45    277.36 o 

  12   2   6     1080.79     1513.95    257.49 o 

  13   2   6        6.79      103.63    248.91 o 

  14   2   6      490.55      397.49    297.46 o 

  15   2   6       61.77      288.71    411.43 o 

  16   2   6        0.82      136.98    341.36 o 

 -19   3   6       23.22        0.00    584.58 o 

 -18   3   6      214.63      488.71    381.72 o 

 -17   3   6       25.86      113.20    262.29 o 

 -16   3   6      147.77       14.93    255.91 o 

 -15   3   6      756.77      545.78    249.48 o 

 -14   3   6      314.83      147.23    232.56 o 

 -13   3   6      218.33      209.87    228.52 o 

 -12   3   6      111.27       17.32    228.96 o 

 -11   3   6     4115.78     4177.78    240.71 o 

 -10   3   6      487.63      653.57    238.41 o 

  -9   3   6    10540.61    10563.77    288.42 o 

  -8   3   6        3.05       30.63    270.75 o 

  -7   3   6     3151.56     2724.57    146.42 o 

  -6   3   6    13048.78    12918.73    201.82 o 

  -5   3   6     1881.02     1882.84    110.28 o 

  -4   3   6    13584.65    13939.64    181.27 o 

  -3   3   6     3807.38     4343.98    164.16 o 

  -2   3   6       26.68      110.46    128.39 o 

  -1   3   6      242.60      233.47    138.13 o 

   0   3   6     7794.62     7330.18    169.24 o 

   1   3   6     7333.63     6863.67    136.38 o 

   2   3   6        3.47       78.69    198.95 o 

   3   3   6       36.91        0.00    200.80 o 

   4   3   6    13781.59    13099.41    480.64 o 

   5   3   6     4121.87     3848.81    222.07 o 

   6   3   6     6925.38     6927.60    284.67 o 

   7   3   6      150.91      157.51    247.57 o 

   8   3   6      338.12      492.63    258.39 o 

   9   3   6     1749.41     1650.24    277.09 o 

  10   3   6     1509.34     1326.65    281.13 o 

  11   3   6       37.98      195.25    241.39 o 

  12   3   6     2290.05     2417.68    264.11 o 

  13   3   6       73.43      151.11    252.62 o 

  14   3   6      740.69      347.75    305.12 o 

  15   3   6        7.24       62.75    385.19 o 

 -19   4   6      318.28      480.64    565.71 o 

 -18   4   6       34.63      278.04    547.41 o 

 -17   4   6      101.15       77.27    315.04 o 

 -16   4   6        0.28        7.09    300.63 o 

 -15   4   6     1410.20     1521.18    315.26 o 

 -14   4   6      591.23      684.52    287.56 o 

 -13   4   6      383.45      466.43    275.09 o 

 -12   4   6       22.29       48.07    271.12 o 

 -11   4   6       67.38        0.00    349.37 o 

 -10   4   6      145.93       65.75    243.60 o 

  -9   4   6       77.08        6.56    227.54 o 

  -8   4   6     3543.13     2943.31    207.53 o 

  -7   4   6     2702.68     2567.12    150.44 o 

  -6   4   6     2862.31     2877.71    179.16 o 

  -5   4   6     1042.51      885.23    132.32 o 

  -4   4   6    11828.26    12618.06    186.09 o 

  -3   4   6     2072.89     1785.55    183.26 o 

  -2   4   6     3965.18     4349.63    179.97 o 

  -1   4   6     5532.22     5241.15    183.28 o 

   0   4   6     8643.41     8474.49    203.51 o 

   1   4   6     3879.05     3912.62    138.38 o 

   2   4   6    22429.91    21883.68    230.81 o 

   3   4   6     6361.24     6402.81    219.35 o 

   4   4   6       72.53      211.59    200.37 o 

   5   4   6     1125.18     1080.71    239.77 o 

   6   4   6        1.01       75.58    244.71 o 

   7   4   6     3225.85     3398.14    326.98 o 

   8   4   6       43.36       45.82    303.64 o 

   9   4   6      319.59      420.94    265.92 o 

  10   4   6      331.25      448.13    271.64 o 

  11   4   6       86.48      211.67    274.03 o 

  12   4   6      278.27      379.49    247.54 o 

  13   4   6       74.00      166.40    362.88 o 

  14   4   6       80.23      169.67    298.35 o 

  15   4   6       12.72      405.50    570.29 o 

 -19   5   6       20.84        0.00    566.55 o 

 -18   5   6        5.23        0.00    453.30 o 

 -17   5   6      112.89      233.73    320.13 o 

 -16   5   6       16.02      119.44    301.66 o 

 -15   5   6      343.27        0.00    300.89 o 

 -14   5   6      551.80      867.12    308.03 o 

 -13   5   6     1469.82     1203.39    297.23 o 

 -12   5   6      274.79      303.60    278.88 o 

 -11   5   6      236.30      194.65    369.99 o 

 -10   5   6     1933.16     1990.83    372.53 o 

  -9   5   6     2445.84     2452.23    389.01 o 

  -8   5   6     1715.57     1811.87    145.59 o 

  -7   5   6     1918.80     1786.78    145.43 o 

  -6   5   6     5319.02     6003.00    309.67 o 

  -5   5   6     4538.07     4387.03    148.76 o 

  -4   5   6    10694.14    11192.66    181.25 o 

  -3   5   6      562.86      633.58    138.29 o 

  -2   5   6     5854.56     6125.93    170.32 o 

  -1   5   6     2746.14     3188.79    166.11 o 

   0   5   6      760.64      413.89    168.53 o 

   1   5   6       11.67        0.00    182.96 o 

   2   5   6      130.48       80.18    152.36 o 

   3   5   6        7.12       16.22    183.47 o 

   4   5   6      105.55      129.07    214.57 o 

   5   5   6      463.57      459.15    228.94 o 

   6   5   6      310.28      382.01    245.49 o 

   7   5   6     5118.58     4753.30    336.05 o 

   8   5   6     4276.09     4129.68    361.86 o 

   9   5   6      146.02      199.55    264.58 o 

  10   5   6      239.75      359.34    270.57 o 

  11   5   6       44.92      215.60    277.70 o 

  12   5   6      149.09       48.40    284.75 o 

  13   5   6       23.13      168.36    299.98 o 

  14   5   6       42.30       57.28    368.23 o 

  15   5   6      137.34      144.94    333.84 o 

 -19   6   6       14.57        0.00    358.79 o 

 -18   6   6       39.65       65.98    346.15 o 

 -17   6   6      174.79      441.67    339.95 o 

 -16   6   6       93.19      169.31    424.15 o 

 -15   6   6      406.19       49.22    312.37 o 

 -14   6   6       35.54      226.87    298.53 o 

 -13   6   6       17.42      149.53    399.14 o 

 -12   6   6      118.35      268.14    396.26 o 

 -11   6   6       32.37       48.61    400.01 o 

 -10   6   6      421.75      430.22    398.60 o 

  -9   6   6      527.28      428.27    367.17 o 

  -8   6   6      773.88      795.47    146.06 o 

  -7   6   6      467.62      477.55     72.40 o 

  -6   6   6        2.87        0.00    128.74 o 

  -5   6   6      886.33      780.52    127.11 o 

  -4   6   6     5800.63     5319.80    166.34 o 

  -3   6   6      135.67        0.00    133.34 o 

  -2   6   6      166.21      471.28    147.08 o 

  -1   6   6    22519.91    24329.29    253.08 o 

   0   6   6     1674.61     1301.86    172.27 o 

   1   6   6       48.59        1.26    233.59 o 

   2   6   6     2078.24     2049.09    258.26 o 

   3   6   6       37.31       48.37    381.23 o 

   4   6   6     4591.24     4070.48    220.45 o 

   5   6   6      113.64      184.46    227.60 o 

   6   6   6      135.32      342.38    245.99 o 

   7   6   6      415.27      641.57    318.65 o 

   8   6   6        2.62      292.56    580.06 o 

   9   6   6     2842.86     3391.86    413.62 o 

  10   6   6      274.72      421.03    284.02 o 

  11   6   6      232.53       58.18    288.53 o 

  12   6   6      180.73       49.85    292.32 o 

  13   6   6       82.46      224.23    337.45 o 

  14   6   6        5.49      207.53    394.62 o 

  15   6   6        1.07      221.34    412.96 o 

 -18   7   6       62.47      108.55    350.42 o 

 -17   7   6      107.63      100.81    336.91 o 

 -16   7   6        1.02      145.39    444.36 o 

 -15   7   6      379.13      523.24    318.70 o 

 -14   7   6      301.45      185.51    422.94 o 

 -13   7   6       13.62        0.00    419.84 o 

 -12   7   6      841.90      838.37    430.23 o 

 -11   7   6     1544.22     1289.70    433.25 o 

 -10   7   6      217.97        0.00    392.85 o 

  -9   7   6        0.48       32.24    138.81 o 

  -8   7   6      465.19      538.52     99.88 o 

  -7   7   6     1249.53     1432.35    101.65 o 

  -6   7   6     1871.13     1851.12    154.26 o 

  -5   7   6     1169.29      870.01    223.75 o 

  -4   7   6      681.01      527.75    121.77 o 

  -3   7   6     2434.69     2155.85    138.22 o 

  -2   7   6     3163.71     3687.68    161.58 o 

  -1   7   6      731.06      443.21    221.11 o 

   0   7   6      611.74      603.72    225.90 o 

   1   7   6      781.01      708.34    235.88 o 

   2   7   6     3966.73     4036.68    245.60 o 

   3   7   6     2274.12     2252.34    248.46 o 

   4   7   6      256.95      346.09    329.90 o 

   5   7   6       49.79        0.00    456.28 o 

   6   7   6     2485.60     2377.31    250.98 o 

   7   7   6      471.83      132.99    344.96 o 

   8   7   6      368.63      276.85    319.89 o 

   9   7   6     2218.36     1518.76    337.44 o 

  10   7   6       20.96       62.89    342.04 o 

  11   7   6     2149.19     2148.28    299.03 o 

  12   7   6      126.33       59.36    278.97 o 

  13   7   6       17.58      136.18    480.86 o 

  14   7   6        4.35      174.10    301.16 o 

  15   7   6       11.08       77.21    635.42 o 

 -18   8   6       47.25      382.84    501.72 o 

 -17   8   6       22.63       86.24    343.56 o 

 -16   8   6      417.48      498.14    336.53 o 

 -15   8   6      192.59      605.69    464.62 o 

 -14   8   6       54.98      139.41    451.32 o 

 -13   8   6       19.30      169.03    435.36 o 

 -12   8   6       32.83      273.66    430.03 o 

 -11   8   6        2.05      314.99    420.49 o 

 -10   8   6      477.35      296.66    392.75 o 

  -9   8   6       88.58        0.00    145.81 o 

  -8   8   6     1483.55     1418.82    142.29 o 

  -7   8   6     1137.61     1178.17     82.28 o 

  -6   8   6        3.17        7.49     94.98 o 

  -5   8   6        4.85       74.56     93.24 o 

  -4   8   6     1502.71     1144.10    191.59 o 

  -3   8   6     1266.11     1006.36    113.60 o 

  -2   8   6     1085.49      893.23    196.68 o 

  -1   8   6     1673.97     1414.19    206.86 o 

   0   8   6     1464.23     1180.42    210.79 o 

   1   8   6       58.98      127.76    225.53 o 

   2   8   6     1836.80     2002.88    249.75 o 

   3   8   6     1686.85     2071.91    263.37 o 

   4   8   6     1107.16     1307.02    344.82 o 

   5   8   6        0.03        0.00    367.72 o 

   6   8   6      521.17      723.05    366.76 o 

   7   8   6     1674.44     1040.83    394.90 o 

   9   8   6      293.13      529.49    602.99 o 

  10   8   6        0.65       66.05    317.08 o 

  11   8   6     1201.03     1007.80    354.24 o 

  12   8   6      213.24      261.04    285.34 o 

  13   8   6       39.63      235.71    283.01 o 

  14   8   6       21.69        0.00    394.94 o 

 -18   9   6      138.12       81.34    378.94 o 

 -17   9   6        0.20       24.78    366.21 o 

 -16   9   6      289.23      540.88    487.89 o 

 -15   9   6      161.86        0.00    467.34 o 

 -14   9   6       38.44      233.13    473.27 o 

 -13   9   6      211.76      134.67    461.12 o 

 -12   9   6       75.03      175.62    448.23 o 

 -11   9   6      476.79      615.79    441.74 o 

 -10   9   6     3020.48     3300.15    457.51 o 

  -9   9   6     3925.96     3509.40    299.81 o 

  -8   9   6        8.19        0.00    107.43 o 

  -7   9   6       90.82      145.01     67.22 o 

  -6   9   6       98.32       58.51     64.62 o 

  -5   9   6     1714.36     1770.24    186.49 o 

  -4   9   6      998.40      933.44    187.47 o 

  -3   9   6       20.78        7.17    192.86 o 

  -2   9   6        0.11        0.00    226.81 o 

  -1   9   6      237.76      207.84    204.31 o 

   0   9   6      402.06      452.91    217.93 o 

   1   9   6      472.87      262.20    232.02 o 

   2   9   6      423.64      750.46    239.47 o 

   3   9   6      196.45      202.70    250.64 o 

   4   9   6     1107.96     1085.10    268.71 o 

   5   9   6      779.33      664.86    352.90 o 

   6   9   6     1034.70      894.91    374.72 o 

   7   9   6       32.27        0.00    366.18 o 

   9   9   6      286.44      175.46    634.37 o 

  10   9   6       47.05      401.61    597.56 o 

  11   9   6      712.25      527.50    602.96 o 

  12   9   6       57.47       99.77    373.86 o 

  13   9   6        1.89        0.00    386.79 o 

  14   9   6        3.80       60.80    406.10 o 

 -16  10   6       10.09      116.14    494.37 o 

 -15  10   6      590.50      179.14    489.33 o 

 -14  10   6      235.91      150.67    483.90 o 

 -13  10   6      149.94       54.81    471.99 o 

 -12  10   6      108.45        0.00    422.53 o 

 -11  10   6       91.67       85.93    271.55 o 

 -10  10   6       13.63       65.59    282.02 o 

  -9  10   6      386.04      391.43    294.99 o 

  -8  10   6     2588.25     2648.95    181.67 o 

  -7  10   6     1050.23      845.14    170.26 o 

  -6  10   6       31.69        1.13    154.43 o 

  -5  10   6       87.12      158.29    188.26 o 

  -4  10   6        6.26       80.29    189.42 o 

  -3  10   6     2287.40     2337.71    211.39 o 

  -2  10   6     1670.67     1760.86    222.03 o 

  -1  10   6     1071.51     1024.04    225.76 o 

   0  10   6     1580.42     1735.01    235.04 o 

   1  10   6      753.40      891.93    241.27 o 

   2  10   6     1912.74     2280.40    260.98 o 

   3  10   6      767.48      693.00    259.36 o 

   4  10   6        3.22       50.16    258.85 o 

   5  10   6      803.55      614.25    351.30 o 

   6  10   6      367.45      286.67    368.54 o 

   7  10   6      234.96      302.45    362.59 o 

   8  10   6      203.47      345.71    581.58 o 

   9  10   6       50.01      433.18    633.71 o 

  10  10   6      869.31     1116.86    609.24 o 

  11  10   6      461.57      582.56    635.02 o 

  12  10   6       18.87      111.31    623.65 o 

  13  10   6      149.15      138.11    386.67 o 

  14  10   6      168.37        0.00    534.87 o 

 -17  11   6       11.42        0.00    536.71 o 

 -14  11   6        1.11       94.71    468.14 o 

 -13  11   6        3.52       28.84    459.08 o 

 -12  11   6       46.03       66.59    279.43 o 

 -11  11   6       45.70        0.00    268.41 o 

 -10  11   6        4.34       14.77    461.68 o 

  -9  11   6      480.04      286.40    301.08 o 

  -8  11   6      796.23      849.91    178.27 o 

  -7  11   6     4483.28     4477.08    211.40 o 

  -6  11   6     3790.27     3715.26    174.97 o 

  -5  11   6      301.97      430.26    188.27 o 

  -4  11   6     3234.06     3267.14    217.70 o 

  -3  11   6      409.68      543.07    211.56 o 

  -2  11   6      546.03      398.39    222.67 o 

  -1  11   6      804.82      795.61    233.29 o 

   0  11   6      537.46      652.67    236.10 o 

   1  11   6        9.04      257.31    316.54 o 

   2  11   6       39.44       39.23    307.42 o 

   3  11   6      246.94      379.12    257.06 o 

   4  11   6        2.01        6.18    267.56 o 

   5  11   6      419.48      200.18    266.21 o 

   6  11   6     1732.39     1918.37    356.89 o 

   7  11   6      465.50      877.60    359.70 o 

   8  11   6       85.57      519.90    625.53 o 

   9  11   6       97.56      234.31    630.76 o 

  10  11   6      889.94      769.46    593.82 o 

  11  11   6        3.32       92.39    632.97 o 

  12  11   6      160.03      119.05    606.00 o 

  13  11   6      296.96      203.80    406.14 o 

 -16  12   6       20.73       59.49    530.81 o 

 -15  12   6     1000.39      640.31    538.76 o 

 -14  12   6       71.26      465.58    516.77 o 

 -13  12   6     1008.32      752.36    343.70 o 

 -12  12   6        0.31      160.98    289.25 o 

 -11  12   6      164.43        0.00    302.34 o 

 -10  12   6        2.34        0.00    429.85 o 

  -9  12   6     1539.44     1129.29    296.58 o 

  -8  12   6      307.11      337.39    188.96 o 

  -7  12   6       15.88       73.77    184.54 o 

  -6  12   6     3179.02     2667.40    304.77 o 

  -5  12   6      775.01      599.46    186.15 o 

  -4  12   6      801.41      622.34    200.09 o 

  -3  12   6       95.35      278.53    213.32 o 

  -2  12   6      176.72      282.71    219.21 o 

  -1  12   6      264.78      295.39    225.86 o 

   0  12   6     2420.99     2467.48    251.20 o 

   1  12   6     1994.69     2021.91    255.97 o 

   2  12   6     1271.25     1094.06    265.74 o 

   3  12   6      709.62      743.45    267.33 o 

   4  12   6      507.39      616.92    257.49 o 

   5  12   6        3.55        5.30    259.83 o 

   6  12   6       13.72       61.85    338.32 o 

   7  12   6      918.00      796.88    364.56 o 

   8  12   6      166.06      145.88    635.58 o 

  10  12   6      196.41      321.50    571.38 o 

  11  12   6       37.12        0.00    651.18 o 

  12  12   6      475.04      140.48    650.64 o 

  13  12   6       10.19       33.53    653.51 o 

 -16  13   6       17.86      233.09    572.65 o 

 -15  13   6      108.37      395.65    302.95 o 

 -14  13   6        0.03       82.27    360.92 o 

 -13  13   6      111.10      319.56    310.53 o 

 -12  13   6      531.05      550.25    316.67 o 

 -11  13   6     2275.53     2531.02    346.21 o 

 -10  13   6      351.45      613.12    318.48 o 

  -9  13   6     1045.66      753.28    316.26 o 

  -8  13   6       68.02      164.22    294.18 o 

  -7  13   6     1023.72      914.42    203.32 o 

  -6  13   6      654.29      714.30    314.68 o 

  -5  13   6     1701.51     2124.14    295.47 o 

  -4  13   6       85.78      131.49    219.71 o 

  -3  13   6       88.78        0.00    215.28 o 

  -2  13   6      675.60      587.25    223.19 o 

  -1  13   6      455.74      469.12    232.06 o 

   0  13   6     1221.32     1138.33    248.37 o 

   1  13   6      373.80      370.43    250.97 o 

   2  13   6     4871.66     5059.03    292.16 o 

   3  13   6       87.97      186.01    300.75 o 

   4  13   6      497.94      606.18    257.78 o 

   5  13   6      699.55      677.91    271.39 o 

   6  13   6     1642.12     1720.65    275.34 o 

   7  13   6     1199.89     1082.86    349.95 o 

   8  13   6     1848.64     2005.95    642.30 o 

   9  13   6      946.15     1181.24    633.96 o 

  11  13   6      499.78      459.18    622.50 o 

  12  13   6      488.97      694.99    688.24 o 

 -15  14   6      851.19      568.99    354.25 o 

 -14  14   6        8.24      403.25    345.05 o 

 -13  14   6      603.91      632.25    341.65 o 

 -12  14   6       50.30        0.00    325.01 o 

 -11  14   6      321.26      130.86    315.02 o 

 -10  14   6       90.91      348.19    301.50 o 

  -9  14   6       43.38      328.97    313.19 o 

  -8  14   6      389.69      438.93    310.09 o 

  -7  14   6      186.35      241.36    197.30 o 

  -6  14   6       14.83        0.00    289.91 o 

  -5  14   6     2333.62     2348.16    302.07 o 

  -4  14   6     2078.23     1964.95    213.50 o 

  -3  14   6       54.67       89.36    255.24 o 

  -2  14   6      278.73      162.07    219.77 o 

  -1  14   6     2477.14     2803.74    250.00 o 

   0  14   6      742.55      679.73    240.58 o 

   1  14   6     1404.70     1442.06    250.95 o 

   2  14   6     2547.14     2562.75    269.19 o 

   3  14   6      602.30      233.86    253.25 o 

   4  14   6     1112.90     1405.31    268.07 o 

   5  14   6        6.08       69.41    258.18 o 

   6  14   6      231.50      226.69    457.74 o 

   7  14   6        5.82       33.49    554.12 o 

   8  14   6        9.95      123.65    577.81 o 

   9  14   6      101.44      113.64    605.03 o 

  10  14   6      115.63      242.87    614.45 o 

  11  14   6       13.29        0.00    626.64 o 

  12  14   6      320.42      867.49    640.31 o 

 -15  15   6       60.41      106.00    583.20 o 

 -14  15   6        3.15      298.20    377.58 o 

 -13  15   6      528.53      398.63    345.80 o 

 -12  15   6       28.12      236.18    337.57 o 

 -11  15   6      333.51      492.47    332.04 o 

 -10  15   6      204.78      147.08    308.49 o 

  -9  15   6      361.69      646.05    312.42 o 

  -8  15   6      756.99      681.71    314.02 o 

  -7  15   6     2344.46     1975.10    228.02 o 

  -6  15   6     1758.98     2236.02    323.79 o 

  -5  15   6     1425.77     1398.74    304.72 o 

  -4  15   6     1100.88      939.84    292.04 o 

  -3  15   6     2814.76     2566.85    229.25 o 

  -2  15   6      120.58      108.66    218.33 o 

  -1  15   6      454.19      640.62    234.48 o 

   0  15   6       23.15      101.55    230.04 o 

   1  15   6       55.41      193.65    239.87 o 

   2  15   6     2000.59     2161.02    263.42 o 

   3  15   6      652.79      799.89    332.66 o 

   4  15   6      172.23       27.51    335.53 o 

   5  15   6        5.25      180.30    457.32 o 

   6  15   6     3233.93     3337.38    399.23 o 

   7  15   6       30.06      396.30    583.02 o 

   8  15   6      762.19      721.84    567.40 o 

   9  15   6       22.68        0.00    602.14 o 

  11  15   6       70.04      283.57    646.81 o 

 -14  16   6       27.40      208.66    364.51 o 

 -13  16   6      165.58      322.15    361.44 o 

 -12  16   6      159.48      434.69    439.41 o 

 -11  16   6      413.76      477.08    335.83 o 

 -10  16   6      288.18      530.51    331.70 o 

  -9  16   6      280.53      281.49    326.09 o 

  -8  16   6      373.37      175.75    309.05 o 

  -7  16   6      456.80      601.68    320.21 o 

  -6  16   6      165.53      170.34    220.03 o 

  -5  16   6      616.39      532.03    291.61 o 

  -4  16   6      459.07      392.16    285.91 o 

  -3  16   6     3251.80     3240.18    326.20 o 

  -2  16   6     4673.46     5180.47    260.44 o 

  -1  16   6      951.19      944.61    235.22 o 

   0  16   6     1346.88     1264.87    236.66 o 

   1  16   6      232.11      340.48    322.28 o 

   2  16   6     3870.21     3903.84    371.15 o 

   3  16   6     1146.85     1035.14    354.34 o 

   4  16   6      297.63      314.78    346.40 o 

   5  16   6      205.53      347.64    437.16 o 

   6  16   6      391.78      459.36    463.51 o 

   7  16   6      147.75      305.51    599.21 o 

   8  16   6        1.92        0.00    584.17 o 

   9  16   6      110.85      202.86    590.52 o 

  10  16   6      291.68      653.92    660.41 o 

 -13  17   6      561.66      222.54    385.80 o 

 -12  17   6        4.46      376.93    450.77 o 

 -11  17   6      598.01      526.62    350.34 o 

 -10  17   6      532.46      783.56    350.98 o 

  -9  17   6      568.42      880.52    345.25 o 

  -8  17   6        1.12        0.00    443.19 o 

  -7  17   6      352.78      416.63    331.96 o 

  -6  17   6       39.74      155.47    253.27 o 

  -5  17   6       14.32      206.81    285.04 o 

  -4  17   6     1963.32     2204.96    322.97 o 

  -3  17   6      395.49       64.43    281.07 o 

  -2  17   6       18.32        0.00    345.43 o 

  -1  17   6        6.73       56.22    287.90 o 

   0  17   6       32.40      275.73    297.57 o 

   2  17   6      532.53      652.69    338.16 o 

   3  17   6      157.26      215.22    338.47 o 

   4  17   6     1641.31     1556.07    423.26 o 

   5  17   6      178.43        4.92    359.26 o 

   6  17   6     1042.51      948.27    372.21 o 

   7  17   6       10.91      341.73    583.60 o 

   8  17   6      139.04        0.00    596.58 o 

   9  17   6        0.22       69.63    616.14 o 

 -12  18   6       30.95      222.41    372.83 o 

 -11  18   6      577.65      438.67    369.36 o 

 -10  18   6      132.05       61.45    355.41 o 

  -9  18   6      102.00      314.98    340.25 o 

  -8  18   6      799.71      780.63    345.18 o 

  -7  18   6      536.73      612.69    311.68 o 

  -6  18   6       36.99        0.00    302.73 o 

  -5  18   6      721.90      983.53    295.76 o 

  -4  18   6     2151.99     2100.34    516.41 o 

  -3  18   6      964.60     1065.37    502.28 o 

  -2  18   6      597.06      345.93    496.15 o 

  -1  18   6     1090.98     1232.89    312.29 o 

   0  18   6      444.98      557.76    306.69 o 

   1  18   6      197.71      241.30    328.09 o 

   2  18   6      818.63      771.87    344.35 o 

   3  18   6       39.11      277.83    326.41 o 

   4  18   6     1520.88     1064.67    375.01 o 

   5  18   6      324.74      330.49    355.96 o 

   6  18   6       95.47      203.54    372.48 o 

   7  18   6        0.45        0.00    382.04 o 

   8  18   6       52.66       73.18    635.14 o 

 -11  19   6      207.76       88.85    366.41 o 

 -10  19   6       61.45      259.46    361.62 o 

  -8  19   6      169.86      190.16    333.22 o 

  -6  19   6      107.77      471.39    481.40 o 

  -5  19   6      759.38      947.40    489.46 o 

  -4  19   6      415.73      142.19    464.79 o 

  -3  19   6      106.44        0.00    499.04 o 

  -2  19   6       30.88      343.56    441.93 o 

  -1  19   6      363.32      399.27    502.71 o 

   0  19   6      401.86      508.62    311.89 o 

   1  19   6      246.57      221.04    334.96 o 

   2  19   6      102.48      548.49    479.09 o 

   3  19   6       91.45      206.62    336.22 o 

   4  19   6      269.19       62.13    523.00 o 

   5  19   6      118.98      108.51    493.68 o 

   6  19   6      406.66      543.86    385.08 o 

   7  19   6        0.68        0.56    388.30 o 

  -9  20   6        0.06        0.00    551.30 o 

  -7  20   6       21.56      444.14    482.84 o 

  -5  20   6      685.39      700.28    510.94 o 

  -4  20   6      134.39      305.94    476.48 o 

  -3  20   6      287.54      356.56    500.21 o 

  -2  20   6       40.67      229.00    497.31 o 

  -1  20   6       85.56      162.47    521.22 o 

   0  20   6      357.33      712.67    503.05 o 

   1  20   6      272.36      346.82    475.22 o 

   2  20   6      200.22      575.87    334.46 o 

   3  20   6        4.43      699.25    489.28 o 

   4  20   6      143.85       58.31    376.82 o 

   5  20   6       55.02      299.60    379.36 o 

  -7  21   6      167.28      162.06    530.48 o 

  -6  21   6      101.60      653.20    514.02 o 

  -5  21   6       13.47       98.28    521.25 o 

  -4  21   6       11.93      418.23    517.59 o 

  -3  21   6        8.02        0.00    501.53 o 

  -2  21   6      400.80      209.34    540.18 o 

  -1  21   6      119.41      209.43    489.11 o 

   1  21   6      103.56       51.86    542.10 o 

   2  21   6        7.01      137.57    548.04 o 

   3  21   6        3.44       64.79    371.93 o 

   4  21   6       59.21        3.18    382.68 o 

  -4  22   6        9.59      289.54    534.45 o 

  -3  22   6      231.42      387.81    511.86 o 

  -2  22   6        1.42      502.27    534.59 o 

   0  22   6        0.75      167.31    536.71 o 

 -19   1   7      138.10      359.28    418.11 o 

 -18   1   7        0.88      124.60    393.19 o 

 -17   1   7      268.73       83.05    516.63 o 

 -16   1   7      145.59      182.40    370.59 o 

 -15   1   7        3.32        0.00    228.01 o 

 -14   1   7      296.20      474.95    227.55 o 

 -13   1   7       32.87      213.67    322.30 o 

 -12   1   7      468.43      314.25    302.52 o 

 -11   1   7     8236.79     8814.81    350.06 o 

 -10   1   7      216.47       18.00    261.65 o 

  -9   1   7     4080.67     3905.09    235.03 o 

  -8   1   7      498.04      479.41    108.23 o 

  -7   1   7     1797.14     1604.73    111.83 o 

  -6   1   7      549.07      810.13    123.89 o 

  -5   1   7     2186.74     2528.90    137.93 o 

  -4   1   7     3767.59     3664.94    151.27 o 

  -3   1   7      137.45      163.55    198.49 o 

  -2   1   7      360.23      136.37    203.16 o 

  -1   1   7      102.89       14.94    169.23 o 

   0   1   7      125.99      199.91    178.89 o 

   1   1   7      233.50      197.85    195.41 o 

   2   1   7    16859.47    17347.02    283.20 o 

   3   1   7     5583.55     5539.55    250.02 o 

   4   1   7      101.29      229.16    204.55 o 

   5   1   7       10.53      133.53    257.71 o 

   6   1   7      255.15      179.42    334.77 o 

   7   1   7      564.54      418.81    335.73 o 

   8   1   7      385.17      592.24    344.65 o 

   9   1   7      107.38      193.90    299.27 o 

  10   1   7       56.03      221.12    342.86 o 

  11   1   7       19.56       58.29    289.57 o 

  12   1   7     1286.41     1240.86    271.85 o 

  13   1   7       80.92       84.64    261.67 o 

  14   1   7       44.63      313.70    311.18 o 

  15   1   7       16.21       70.65    380.58 o 

 -19   2   7       19.22        0.00    582.25 o 

 -18   2   7        6.86        0.00    561.15 o 

 -17   2   7      183.63       18.25    370.92 o 

 -16   2   7      431.69      860.57    253.75 o 

 -15   2   7       97.15      333.40    235.71 o 

 -14   2   7      898.14      492.30    235.78 o 

 -13   2   7     1775.79     1642.79    237.52 o 

 -12   2   7      229.36      228.75    221.16 o 

 -11   2   7      401.46      403.58    209.30 o 

 -10   2   7      994.70     1279.26    359.53 o 

  -9   2   7        1.04        0.00    146.65 o 

  -8   2   7     4126.44     4485.17    136.69 o 

  -7   2   7      163.69       30.18    110.90 o 

  -6   2   7      143.51      103.84    111.00 o 

  -4   2   7     1670.35     1357.75    112.95 o 

  -3   2   7     5435.19     5559.05    141.92 o 

  -2   2   7     3345.95     3214.92    166.91 o 

  -1   2   7       94.19      117.33    164.19 o 

   0   2   7      377.01      390.60    180.88 o 

   1   2   7     1181.47     1096.00    196.69 o 

   2   2   7      126.25      121.49    210.02 o 

   3   2   7     4202.17     4717.66    245.78 o 

   4   2   7    10579.71    10605.77    303.59 o 

   5   2   7     1120.83     1242.71    255.00 o 

   6   2   7       61.87      193.29    278.53 o 

   7   2   7      768.97     1044.66    360.68 o 

   8   2   7       86.37        0.00    338.05 o 

   9   2   7      313.24      307.58    240.20 o 

  10   2   7     1973.52     2227.62    293.33 o 

  11   2   7        7.50        9.38    251.39 o 

  12   2   7      291.97      369.22    259.22 o 

  13   2   7        0.06      148.42    352.86 o 

  14   2   7        5.65        0.00    301.39 o 

  15   2   7       12.20      126.01    329.30 o 

 -19   3   7      219.48      581.56    597.39 o 

 -18   3   7      144.99        0.00    538.12 o 

 -17   3   7       43.93      362.89    310.96 o 

 -16   3   7       67.29       62.07    291.19 o 

 -15   3   7      136.63       49.90    284.98 o 

 -14   3   7     2674.83     2979.84    516.07 o 

 -13   3   7       34.78      146.10    267.68 o 

 -12   3   7      466.51      355.27    263.59 o 

 -11   3   7     4468.03     4487.57    457.52 o 

 -10   3   7     3642.16     3370.40    259.58 o 

  -9   3   7      490.32      454.05    159.08 o 

  -8   3   7        2.94       13.19    148.68 o 

  -7   3   7      544.38      662.26    116.87 o 

  -6   3   7     1790.73     1875.19    120.68 o 

  -5   3   7    23443.75    25297.58    593.67 o 

  -4   3   7     5760.78     5445.14    168.31 o 

  -3   3   7       94.38       79.60    119.44 o 

  -2   3   7     1677.10     1617.49    132.98 o 

  -1   3   7     5932.72     5732.66    192.38 o 

   0   3   7      809.29      726.03    186.27 o 

   1   3   7     6722.28     6385.74    230.19 o 

   2   3   7     4739.66     5015.61    233.32 o 

   3   3   7      890.43      917.75    227.71 o 

   4   3   7       35.39       67.70    304.17 o 

   5   3   7     2909.21     2292.19    354.94 o 

   6   3   7     6037.67     5850.97    270.90 o 

   7   3   7      386.35      524.13    250.33 o 

   8   3   7     7660.43     7041.06    317.54 o 

   9   3   7     1818.75     1541.63    279.30 o 

  10   3   7      556.33      668.30    277.98 o 

  11   3   7      367.11      400.62    286.63 o 

  12   3   7       94.29      491.65    376.09 o 

  13   3   7       64.31      200.42    296.03 o 

  14   3   7      154.78        0.00    310.04 o 

  15   3   7        2.17      263.82    384.16 o 

 -18   4   7       63.43        0.00    532.61 o 

 -17   4   7      204.96      334.53    312.44 o 

 -16   4   7        9.01       27.65    299.78 o 

 -15   4   7      641.87      358.31    300.27 o 

 -14   4   7       58.82      121.51    283.13 o 

 -13   4   7     1250.33     1138.16    288.36 o 

 -12   4   7       27.82      117.73    267.38 o 

 -11   4   7     1675.14     1822.39    270.43 o 

 -10   4   7     3075.63     2634.06    203.25 o 

  -9   4   7      408.95      342.22    146.60 o 

  -8   4   7     2226.18     2171.60    164.73 o 

  -7   4   7      374.37      412.73    118.78 o 

  -6   4   7       73.08       74.21    110.52 o 

  -5   4   7    16800.12    17455.89    314.88 o 

  -4   4   7      729.61      563.61     95.13 o 

  -2   4   7    14221.17    15113.11    227.37 o 

  -1   4   7    14032.42    15074.57    232.80 o 

   0   4   7     2730.83     2683.56    190.66 o 

   1   4   7    11096.84    11839.41    210.00 o 

   2   4   7     6304.01     6451.18    165.23 o 

   3   4   7      656.06      382.92    187.81 o 

   4   4   7       38.22      149.94    218.61 o 

   5   4   7      135.23       85.55    245.06 o 

   6   4   7       44.35      124.38    269.19 o 

   7   4   7     1097.18     1220.21    329.98 o 

   8   4   7      135.39       89.35    260.84 o 

   9   4   7      874.52      886.12    275.14 o 

  10   4   7      256.24      292.76    273.66 o 

  11   4   7       23.28        0.00    321.96 o 

  12   4   7     1095.75     1255.84    267.46 o 

  13   4   7       32.13      107.88    295.09 o 

  14   4   7      137.80      365.89    313.64 o 

  15   4   7      213.74      238.67    336.19 o 

 -19   5   7       66.96      123.18    584.75 o 

 -18   5   7       18.49       70.16    332.59 o 

 -17   5   7       89.00       20.82    323.55 o 

 -16   5   7       43.85       20.45    302.78 o 

 -15   5   7       22.92        0.00    293.94 o 

 -14   5   7        0.03       81.67    283.16 o 

 -13   5   7      481.15      527.14    285.81 o 

 -12   5   7      152.18      256.80    273.59 o 

 -11   5   7     5463.22     4969.33    300.47 o 

 -10   5   7      476.79      470.51    143.43 o 

  -9   5   7     6485.43     6375.84    181.27 o 

  -8   5   7      607.68      645.10    186.47 o 

  -7   5   7     3004.75     2998.99    209.39 o 

  -6   5   7     2006.63     1830.45    149.46 o 

  -5   5   7     3826.32     3753.40    160.12 o 

  -4   5   7     3274.59     3177.62    116.31 o 

  -3   5   7     2227.92     2449.41    164.77 o 

  -2   5   7     2053.36     2392.79    173.10 o 

  -1   5   7      852.96      916.34    176.56 o 

   1   5   7     1104.08     1038.04    251.47 o 

   2   5   7     4239.77     4077.49    187.84 o 

   3   5   7      825.59      902.94    205.66 o 

   4   5   7     1490.10     1695.93    236.03 o 

   5   5   7       43.93      226.39    249.02 o 

   6   5   7      330.28      646.87    254.78 o 

   7   5   7        7.94      133.79    300.37 o 

   8   5   7     2572.30     2452.86    345.07 o 

   9   5   7       25.76      218.82    257.96 o 

  10   5   7     1230.85     1028.92    287.40 o 

  11   5   7       23.77      261.06    344.86 o 

  12   5   7       49.55      280.17    374.13 o 

  13   5   7       43.64        0.00    357.01 o 

  14   5   7       36.01       95.65    331.17 o 

  15   5   7      374.12      362.42    352.51 o 

 -19   6   7      418.76      340.24    373.48 o 

 -18   6   7      390.41      188.28    349.44 o 

 -17   6   7      554.36      483.62    329.93 o 

 -16   6   7       38.94      242.40    311.03 o 

 -15   6   7     3019.49     3452.83    657.19 o 

 -14   6   7      177.19       90.04    293.52 o 

 -13   6   7     1695.75     1609.64    315.02 o 

 -12   6   7     1349.96     1341.33    294.81 o 

 -11   6   7       66.87      228.83    157.75 o 

 -10   6   7       36.76      192.67    196.24 o 

  -9   6   7     2873.89     2596.66    188.65 o 

  -8   6   7     1329.80     1428.10    177.61 o 

  -7   6   7       64.46      100.12     67.14 o 

  -6   6   7      294.84      300.52    142.78 o 

  -5   6   7     7337.34     7026.80    177.57 o 

  -4   6   7       81.24       32.70    142.46 o 

  -3   6   7     5931.38     5487.71    181.91 o 

  -2   6   7    24155.64    24717.03    262.58 o 

  -1   6   7    18440.57    18645.32    252.15 o 

   0   6   7     3872.08     3468.46    198.15 o 

   1   6   7       74.97       13.99    242.17 o 

   2   6   7     4533.41     5143.89    457.63 o 

   3   6   7     6816.96     5948.00    498.81 o 

   4   6   7     8561.85     8346.16    283.90 o 

   5   6   7     3644.84     3366.14    261.10 o 

   6   6   7       85.99        0.00    256.06 o 

   7   6   7      430.35      456.77    286.37 o 

   8   6   7      691.21      560.18    346.36 o 

   9   6   7      198.84      310.90    346.22 o 

  10   6   7     1124.33     1256.57    299.19 o 

  11   6   7      167.48      228.26    303.96 o 

  12   6   7      406.79      519.94    300.00 o 

  13   6   7        0.53       59.78    306.98 o 

  14   6   7        1.46        9.56    374.69 o 

 -17   7   7       28.05       56.84    448.33 o 

 -16   7   7      173.66      140.20    317.24 o 

 -15   7   7       10.02      397.78    462.64 o 

 -14   7   7       30.00      346.51    435.24 o 

 -13   7   7      297.05      219.68    422.23 o 

 -12   7   7     3532.31     3275.82    443.72 o 

 -11   7   7      551.68      516.07    159.00 o 

 -10   7   7        2.22       48.10    165.22 o 

  -9   7   7     5511.00     5224.59    204.82 o 

  -8   7   7     8515.55     8536.91    222.83 o 

  -7   7   7    17068.83    18619.24    272.30 o 

  -6   7   7      121.53      121.80    142.14 o 

  -5   7   7     1414.04     1527.84    146.74 o 

  -4   7   7     1437.68     1054.17    149.54 o 

  -3   7   7        3.41       24.83    149.64 o 

  -2   7   7        2.15       19.57    218.41 o 

  -1   7   7     1895.33     2031.22    185.12 o 

   0   7   7     2914.71     3401.56    275.49 o 

   1   7   7     6513.22     6506.27    301.39 o 

   2   7   7     2906.05     2440.12    296.76 o 

   3   7   7     1583.29      919.36    359.15 o 

   4   7   7     6797.53     7258.51    418.67 o 

   5   7   7       21.26       11.59    379.06 o 

   6   7   7     2372.69     2306.67    255.03 o 

   7   7   7      165.45      227.29    257.57 o 

   8   7   7     2899.08     3007.48    427.27 o 

   9   7   7       11.06        0.00    326.97 o 

  10   7   7     1158.57     1555.33    362.91 o 

  11   7   7      984.73      774.45    296.10 o 

  12   7   7       13.21        0.00    294.00 o 

  13   7   7      747.43      992.22    311.37 o 

  14   7   7      248.98      266.97    316.65 o 

 -18   8   7       34.70        0.00    518.23 o 

 -17   8   7     1694.61     1623.81    366.22 o 

 -16   8   7        0.82        0.00    328.72 o 

 -15   8   7     3744.76     4537.53    423.67 o 

 -14   8   7       63.90        0.00    433.01 o 

 -13   8   7     2233.80     1585.95    464.12 o 

 -12   8   7       51.02       88.51    179.92 o 

 -11   8   7     1152.99     1040.56    176.18 o 

 -10   8   7     1843.51     1806.49    183.59 o 

  -9   8   7       18.42       77.21    168.65 o 

  -8   8   7        6.19        0.00     97.09 o 

  -7   8   7     3039.69     2916.73    211.90 o 

  -6   8   7      235.35      212.09    135.54 o 

  -5   8   7      299.18      284.95    134.61 o 

  -4   8   7       33.86        0.00    138.40 o 

  -3   8   7      667.31      549.16    155.70 o 

  -2   8   7     7307.88     7117.63    199.13 o 

  -1   8   7    12906.98    12379.66    651.79 o 

   0   8   7    17854.51    17296.05    363.45 o 

   1   8   7     3774.54     3651.79    265.16 o 

   2   8   7     7556.11     7395.47    329.52 o 

   3   8   7      750.32      970.31    280.09 o 

   4   8   7      215.57       52.70    347.38 o 

   5   8   7      729.60      897.34    373.00 o 

   6   8   7      535.44      756.00    398.84 o 

   7   8   7       27.67       48.78    393.90 o 

   8   8   7        0.25       27.76    637.74 o 

  10   8   7      261.49      183.56    335.19 o 

  11   8   7      570.25      563.00    283.13 o 

  12   8   7      110.67      151.45    293.95 o 

  13   8   7       81.70        0.00    301.33 o 

  14   8   7     1738.27     2216.83    591.73 o 

 -18   9   7        4.94      155.30    527.87 o 

 -17   9   7        0.12      165.23    351.16 o 

 -16   9   7      120.43        0.00    340.21 o 

 -15   9   7       32.05        0.00    463.33 o 

 -14   9   7      207.67      454.14    458.17 o 

 -13   9   7     2542.67     3008.82    329.53 o 

 -12   9   7      307.99       83.22    271.98 o 

 -11   9   7     1795.95     1512.69    305.24 o 

 -10   9   7       24.74      194.11    296.05 o 

  -9   9   7     2684.39     2925.56    320.05 o 

  -8   9   7     1527.39     1414.33    151.61 o 

  -7   9   7    15940.33    16231.13    235.96 o 

  -6   9   7      639.95      658.08    105.33 o 

  -5   9   7     1362.71     1272.48    264.16 o 

  -4   9   7      310.56      179.93    113.38 o 

  -3   9   7      538.38      531.41    211.20 o 

  -2   9   7     2520.13     1865.45    224.82 o 

  -1   9   7     1240.06     1329.66    240.76 o 

   0   9   7     5623.97     6083.78    276.12 o 

   1   9   7      248.96      245.57    253.93 o 

   2   9   7      660.77      568.11    265.22 o 

   3   9   7      745.62      753.16    269.08 o 

   4   9   7      570.85      512.42    370.43 o 

   5   9   7     3099.39     3117.57    406.35 o 

   6   9   7     1886.51     2335.40    404.06 o 

   7   9   7       82.18      155.72    367.13 o 

   8   9   7     1732.02     1533.40    642.33 o 

   9   9   7      455.87      389.51    650.23 o 

  10   9   7     2442.36     2664.66    664.83 o 

  11   9   7       30.53        0.00    634.61 o 

  12   9   7      222.04      142.73    391.89 o 

  13   9   7      140.08      209.47    641.88 o 

  14   9   7      147.55      197.60    418.18 o 

 -17  10   7     1442.66     1451.22    389.00 o 

 -16  10   7      556.19      346.23    512.10 o 

 -15  10   7      199.21      306.32    281.22 o 

 -14  10   7        2.43       77.94    359.40 o 

 -13  10   7        4.91       14.96    285.11 o 

 -12  10   7      375.37      304.66    274.01 o 

 -11  10   7     1608.02     1408.07    321.50 o 

 -10  10   7       15.65        0.00    310.77 o 

  -9  10   7       10.01      123.77    391.29 o 

  -8  10   7      133.60      241.61    159.36 o 

  -7  10   7      107.16      111.51    305.85 o 

  -6  10   7     1083.37      931.16    196.49 o 

  -5  10   7      293.13      491.25    206.05 o 

  -4  10   7     3149.87     3727.36    232.55 o 

  -3  10   7     3107.66     3089.26    233.36 o 

  -2  10   7     1811.10     1625.91    237.43 o 

  -1  10   7     2718.15     2782.00    252.79 o 

   0  10   7    10298.82     9963.95    306.36 o 

   1  10   7     2075.13     1978.67    268.76 o 

   2  10   7     8842.76     9062.39    379.89 o 

   3  10   7      835.48      940.53    276.31 o 

   4  10   7       31.18       35.58    317.36 o 

   5  10   7       18.13      300.14    371.57 o 

   6  10   7       76.18      143.56    367.21 o 

   7  10   7      450.23      705.15    389.94 o 

   8  10   7      645.53      829.16    597.20 o 

  10  10   7       25.49      429.44    640.92 o 

  11  10   7      178.22      201.87    606.88 o 

  12  10   7       61.63      295.91    404.31 o 

  13  10   7      212.09      287.79    685.73 o 

 -17  11   7        9.41      147.00    332.50 o 

 -16  11   7       94.28        0.00    320.33 o 

 -15  11   7      491.16      269.79    305.60 o 

 -14  11   7       14.67      169.43    282.99 o 

 -13  11   7      156.90      198.77    292.81 o 

 -12  11   7      271.15      498.33    306.72 o 

 -11  11   7     1367.63     1475.60    318.70 o 

 -10  11   7       44.10        0.00    304.00 o 

  -9  11   7     1276.56     1447.41    309.57 o 

  -8  11   7      833.97      665.37    318.84 o 

  -7  11   7     1589.64     1913.73    327.49 o 

  -6  11   7     1702.22     1993.44    202.86 o 

  -5  11   7      249.83      362.03    206.80 o 

  -4  11   7      272.35      547.80    214.92 o 

  -3  11   7      167.63      231.28    230.87 o 

  -2  11   7      885.14      703.49    231.34 o 

  -1  11   7     1101.81     1232.35    248.71 o 

   0  11   7      214.34      306.27    246.24 o 

   1  11   7      368.20      453.16    256.60 o 

   2  11   7       18.17       74.94    546.21 o 

   3  11   7      321.30      304.38    278.98 o 

   4  11   7     1521.31     1511.99    295.07 o 

   5  11   7       12.99      107.52    365.28 o 

   6  11   7     1083.57     1290.83    395.23 o 

   7  11   7       86.47       78.77    360.97 o 

   8  11   7     2255.52     2857.59    684.74 o 

   9  11   7      168.24      204.06    638.43 o 

  10  11   7      174.85        0.00    638.88 o 

  12  11   7      421.12      397.64    684.87 o 

  13  11   7        7.37        0.00    542.45 o 

 -17  12   7      202.44       71.67    337.18 o 

 -16  12   7       71.17      114.35    386.40 o 

 -15  12   7      272.56      232.38    329.80 o 

 -14  12   7        1.58      218.65    333.44 o 

 -13  12   7     1149.13      941.54    333.63 o 

 -12  12   7        3.95      160.43    329.36 o 

 -11  12   7       13.35        0.00    314.99 o 

 -10  12   7     1172.09     1633.20    326.26 o 

  -9  12   7      149.75       50.48    298.15 o 

  -8  12   7       40.50        0.00    311.29 o 

  -7  12   7      652.39      684.25    314.24 o 

  -6  12   7      536.39      300.56    299.42 o 

  -5  12   7       87.89      149.70    206.34 o 

  -4  12   7      128.52       29.97    265.36 o 

  -3  12   7      948.78     1141.84    230.98 o 

  -2  12   7     1241.48     1067.84    242.95 o 

  -1  12   7        5.04        0.00    300.03 o 

   0  12   7     7504.72     7379.35    295.88 o 

   1  12   7      511.35      485.23    257.94 o 

   2  12   7      178.21      426.45    263.37 o 

   3  12   7     1209.93     1519.26    275.73 o 

   4  12   7       75.81      107.91    264.97 o 

   5  12   7      530.63      757.37    356.07 o 

   6  12   7       19.87        0.00    352.28 o 

   7  12   7      414.49      467.59    373.03 o 

   8  12   7       15.51      200.59    653.51 o 

   9  12   7       33.93      211.22    626.49 o 

  10  12   7       93.07      220.08    649.44 o 

  11  12   7       17.61      112.46    660.97 o 

  12  12   7        9.65      980.16    668.95 o 

 -16  13   7       27.15      321.65    493.30 o 

 -15  13   7      457.32      207.42    346.62 o 

 -14  13   7       40.95       94.05    338.27 o 

 -12  13   7       58.47        0.00    490.22 o 

 -11  13   7        4.78      111.42    328.12 o 

 -10  13   7       64.86       94.62    311.27 o 

  -9  13   7      839.13      784.02    329.62 o 

  -8  13   7        3.17        0.00    305.09 o 

  -7  13   7     1999.89     1882.37    330.86 o 

  -6  13   7      334.04      350.79    294.31 o 

  -5  13   7      359.57       97.98    292.42 o 

  -4  13   7      258.47      270.08    218.33 o 

  -3  13   7      617.99      574.25    232.61 o 

  -2  13   7        2.47      157.35    232.80 o 

  -1  13   7     1374.86     1511.21    255.37 o 

   0  13   7      242.89      163.05    257.05 o 

   1  13   7      465.79      271.70    260.21 o 

   2  13   7      495.78      145.94    265.37 o 

   3  13   7      284.09      227.27    271.14 o 

   4  13   7       76.13      213.25    268.66 o 

   5  13   7      185.02      249.94    275.07 o 

   6  13   7      212.44      581.03    368.63 o 

   7  13   7       92.47        0.00    368.29 o 

   8  13   7      237.17        0.00    634.99 o 

   9  13   7      152.73      484.96    587.57 o 

  10  13   7       37.57        0.00    614.36 o 

  11  13   7       23.43        0.00    682.48 o 

  12  13   7       76.97        0.00    646.66 o 

 -15  14   7       21.65      154.09    377.25 o 

 -14  14   7       15.84      179.31    363.09 o 

 -13  14   7       31.59        0.00    342.51 o 

 -12  14   7       60.57        0.00    343.11 o 

 -11  14   7       60.94        0.00    329.70 o 

 -10  14   7     1909.44     1992.66    349.07 o 

  -9  14   7        0.12        0.35    432.89 o 

  -8  14   7      160.76       47.19    317.39 o 

  -7  14   7       26.25        0.00    441.11 o 

  -6  14   7       74.96       38.67    293.25 o 

  -5  14   7      657.04      580.18    288.35 o 

  -4  14   7       11.08       45.67    211.88 o 

  -3  14   7      548.34      675.37    230.59 o 

  -2  14   7       87.50      109.04    228.77 o 

  -1  14   7       35.83       90.37    243.36 o 

   0  14   7      209.36      491.88    253.83 o 

   1  14   7       23.13       97.60    252.49 o 

   2  14   7      470.18      637.93    258.42 o 

   3  14   7      731.71      671.34    266.76 o 

   4  14   7      304.21      295.62    272.88 o 

   5  14   7      893.93      695.97    287.86 o 

   6  14   7       22.22        0.00    582.53 o 

   7  14   7       86.58      157.09    584.20 o 

   9  14   7        0.21        0.00    597.93 o 

  10  14   7      152.35      250.94    624.35 o 

  11  14   7      304.07      364.14    671.79 o 

 -15  15   7        1.21      187.87    581.09 o 

 -14  15   7       80.05       41.42    574.39 o 

 -13  15   7      166.98      141.02    352.37 o 

 -12  15   7       80.31       50.50    345.55 o 

 -11  15   7      135.91      331.49    338.64 o 

 -10  15   7      129.43      222.70    339.12 o 

  -9  15   7       25.40      314.39    502.43 o 

  -8  15   7      481.73      473.11    327.70 o 

  -7  15   7      179.93      314.18    421.36 o 

  -6  15   7      147.03      254.74    287.53 o 

  -5  15   7       40.43      135.44    299.18 o 

  -4  15   7      743.39      694.16    294.73 o 

  -3  15   7      361.06      354.75    217.42 o 

  -2  15   7      430.96      619.52    231.40 o 

  -1  15   7      254.63      115.82    236.96 o 

   0  15   7      107.90      166.27    247.92 o 

   1  15   7      106.59       61.73    245.03 o 

   2  15   7      483.60      636.80    269.82 o 

   3  15   7     1055.66     1043.84    271.19 o 

   4  15   7       80.72      262.14    357.28 o 

   5  15   7       37.63       28.32    359.75 o 

   6  15   7      130.54      373.51    598.58 o 

   7  15   7      113.40      373.60    606.33 o 

   8  15   7       12.70       45.12    580.47 o 

   9  15   7        2.41      212.37    591.51 o 

  10  15   7        7.34        0.00    637.22 o 

 -14  16   7        2.55      168.86    383.67 o 

 -13  16   7       45.60      264.14    555.82 o 

 -12  16   7        7.69       60.99    361.38 o 

 -11  16   7        8.10      109.98    452.29 o 

 -10  16   7        0.96      117.29    439.92 o 

  -9  16   7       67.22        0.00    338.72 o 

  -8  16   7      144.26       72.78    338.61 o 

  -7  16   7      367.04      973.73    319.80 o 

  -6  16   7        1.28      145.50    307.30 o 

  -5  16   7        0.87       48.27    292.70 o 

  -4  16   7      394.78      235.15    302.00 o 

  -3  16   7      822.81      922.83    304.85 o 

  -2  16   7      290.16      246.88    229.53 o 

  -1  16   7      117.69      105.12    239.30 o 

   0  16   7        0.26      127.14    249.17 o 

   1  16   7      222.19      168.03    256.64 o 

   2  16   7      412.98      496.88    336.40 o 

   3  16   7        7.29        0.00    358.58 o 

   4  16   7      100.69      490.19    355.03 o 

   5  16   7       28.62       27.29    363.16 o 

   6  16   7       10.89        0.00    365.12 o 

   7  16   7      142.10        9.68    608.87 o 

   8  16   7      188.54      853.23    632.99 o 

   9  16   7       64.89      413.76    626.27 o 

 -13  17   7      252.96      377.58    391.14 o 

 -12  17   7       68.16      263.55    575.38 o 

 -11  17   7      127.40      333.99    348.38 o 

 -10  17   7       25.95      183.33    336.09 o 

  -9  17   7        3.44       20.58    338.12 o 

  -8  17   7       19.07       46.46    436.23 o 

  -7  17   7      631.46      871.16    316.54 o 

  -6  17   7      128.02        0.00    399.38 o 

  -5  17   7       18.56        0.00    308.97 o 

  -4  17   7       75.72      202.02    288.34 o 

  -3  17   7      442.77      949.84    309.08 o 

  -2  17   7       28.00        0.00    303.84 o 

  -1  17   7      106.60      234.59    303.27 o 

   0  17   7     1182.59     1381.67    338.13 o 

   1  17   7        8.53      268.26    334.77 o 

   2  17   7      731.15      938.15    354.02 o 

   3  17   7      193.40        0.00    346.90 o 

   4  17   7      525.85      652.36    371.44 o 

   5  17   7      948.18     1072.14    371.60 o 

   6  17   7        4.41      531.30    577.87 o 

   8  17   7        8.83      455.93    632.01 o 

   9  17   7        9.76      517.45    630.16 o 

 -12  18   7      123.39      215.15    383.07 o 

 -11  18   7      109.04      249.81    369.70 o 

 -10  18   7       22.65       15.48    357.17 o 

  -8  18   7        9.54       48.10    321.49 o 

  -7  18   7       33.66      222.54    417.11 o 

  -6  18   7       77.64      151.53    301.05 o 

  -5  18   7       32.41        0.00    307.44 o 

  -4  18   7      434.28      627.67    506.48 o 

  -3  18   7      145.43      174.93    448.92 o 

  -2  18   7      300.55      107.09    498.77 o 

  -1  18   7      931.42      844.23    324.92 o 

   0  18   7      163.64       48.82    328.40 o 

   1  18   7      495.97      437.76    342.42 o 

   2  18   7       26.43      121.46    347.82 o 

   3  18   7        4.83      184.51    336.60 o 

   4  18   7      105.32      161.32    369.49 o 

   5  18   7      365.30      240.78    576.06 o 

   6  18   7       14.51      395.76    384.65 o 

   7  18   7      233.09       63.60    599.98 o 

 -10  19   7        0.58      109.01    375.96 o 

  -9  19   7      284.74      512.80    462.97 o 

  -8  19   7      134.78       54.64    508.07 o 

  -7  19   7      803.98      873.97    482.34 o 

  -6  19   7       64.89        0.00    468.86 o 

  -5  19   7      117.15      370.19    460.74 o 

  -4  19   7      178.86      466.69    484.79 o 

  -3  19   7      259.45      479.95    512.02 o 

  -2  19   7       60.00      466.21    471.22 o 

   0  19   7        0.67        0.00    322.73 o 

   1  19   7       64.84      190.13    340.97 o 

   2  19   7       95.61      231.99    516.86 o 

   3  19   7        0.27        0.00    350.92 o 

   4  19   7     1071.05     1126.65    383.91 o 

   5  19   7        0.27       37.83    388.61 o 

   6  19   7      291.33      286.39    384.53 o 

  -9  20   7       42.03      131.71    487.06 o 

  -8  20   7       33.46      217.41    523.53 o 

  -7  20   7       26.01        0.00    485.82 o 

  -6  20   7       90.00        2.25    503.41 o 

  -5  20   7       69.89        0.00    505.37 o 

  -4  20   7      109.26      357.41    474.59 o 

  -3  20   7      423.10      864.95    503.21 o 

  -2  20   7      360.92      644.45    527.76 o 

  -1  20   7      292.86      233.74    522.69 o 

   0  20   7      265.71      434.70    496.58 o 

   1  20   7       17.25       82.66    351.14 o 

   2  20   7       43.93      429.95    358.58 o 

   3  20   7      198.34      303.73    370.90 o 

   4  20   7      680.96      733.04    381.26 o 

   5  20   7      487.08      187.35    396.46 o 

  -7  21   7       80.47      827.02    511.41 o 

  -6  21   7       77.88       81.27    528.03 o 

  -5  21   7      296.92      475.17    556.23 o 

  -4  21   7      278.26      335.62    542.25 o 

  -3  21   7       18.52        0.00    502.10 o 

  -2  21   7      106.41        0.00    544.20 o 

   0  21   7       46.06      480.18    556.33 o 

   1  21   7       53.57        4.43    538.52 o 

   2  21   7      161.00       53.64    355.75 o 

 -19   0   8      442.75      268.01    591.32 o 

 -18   0   8       18.34      159.95    538.78 o 

 -17   0   8      583.42      732.97    516.40 o 

 -16   0   8       76.97        0.00    498.72 o 

 -15   0   8     1448.82     1533.85    489.05 o 

 -13   0   8       48.12      112.68    434.95 o 

 -12   0   8        1.65        0.00    222.71 o 

 -11   0   8     5853.26     5973.65    494.31 o 

  -9   0   8        5.77      140.40     95.84 o 

  -8   0   8     3195.15     3334.23    131.50 o 

  -7   0   8     4510.37     4390.81    352.48 o 

  -6   0   8     2435.21     2976.46    332.81 o 

  -5   0   8     4962.23     4919.56    339.75 o 

  -3   0   8    15577.65    15502.26    410.08 o 

  -2   0   8     7850.93     7712.55    385.32 o 

  -1   0   8     3154.62     3230.56    361.76 o 

   0   0   8      800.49      664.83    388.58 o 

   1   0   8     6594.20     7197.27    441.44 o 

   2   0   8     6857.86     6604.80    314.85 o 

   3   0   8       66.34      222.13    286.31 o 

   4   0   8     1062.12     1198.67    343.74 o 

   5   0   8     3331.52     3393.67    383.57 o 

   6   0   8       68.01        0.00    452.09 o 

   7   0   8     6091.06     5894.36    564.24 o 

   8   0   8     4750.97     3884.25    556.89 o 

   9   0   8        1.13        0.00    491.90 o 

  10   0   8     8378.31     9303.48    628.30 o 

  11   0   8      121.25       33.70    393.23 o 

  12   0   8     1908.85     2434.59    423.40 o 

  13   0   8       35.78        0.00    382.10 o 

  14   0   8      722.65      598.26    453.48 o 

 -19   1   8      452.39      390.66    403.91 o 

 -18   1   8       28.96      392.58    381.34 o 

 -17   1   8      248.01      434.36    363.00 o 

 -16   1   8       29.09        0.00    358.93 o 

 -15   1   8      140.86        0.00    336.29 o 

 -14   1   8       12.53      375.16    322.06 o 

 -13   1   8     1651.90     1195.86    324.91 o 

 -12   1   8     1090.04      790.22    168.05 o 

 -11   1   8     6554.35     6595.81    552.89 o 

 -10   1   8       24.01       34.97    138.50 o 

  -9   1   8     5183.72     5573.47    146.10 o 

  -8   1   8     1421.78     1119.30    119.66 o 

  -7   1   8    14943.41    14353.83    380.93 o 

  -6   1   8        3.53       45.90    132.82 o 

  -5   1   8    27724.52    27122.16    343.47 o 

  -4   1   8     5818.77     5189.85    239.66 o 

  -3   1   8      669.70      573.02    222.19 o 

  -2   1   8      918.21      897.97    169.64 o 

  -1   1   8       58.64       13.79    178.50 o 

   0   1   8      223.38      159.95    200.34 o 

   1   1   8      984.38     1032.63    215.33 o 

   2   1   8       59.86      109.19    222.58 o 

   3   1   8     3903.99     3301.04    261.91 o 

   4   1   8     1395.60     1231.90    236.21 o 

   5   1   8     3647.87     3491.52    300.86 o 

   6   1   8    10503.20    10243.82    398.56 o 

   7   1   8      738.40      648.88    354.90 o 

   8   1   8     1698.72     1474.82    359.97 o 

   9   1   8      162.57      113.24    501.28 o 

  10   1   8      955.36      747.31    315.09 o 

  11   1   8      360.67      273.98    239.82 o 

  12   1   8     1180.41     1117.65    277.33 o 

  13   1   8      314.84      163.33    316.20 o 

  14   1   8       23.22      136.58    337.74 o 

 -19   2   8      194.54      188.66    609.32 o 

 -18   2   8      618.87      976.53    623.05 o 

 -17   2   8      476.73      494.50    379.18 o 

 -16   2   8       24.28      172.91    518.01 o 

 -15   2   8      336.98      119.92    332.18 o 

 -13   2   8      221.74        0.00    440.20 o 

 -12   2   8        7.78        0.00    180.35 o 

 -11   2   8     4911.93     4479.68    238.61 o 

 -10   2   8       83.58        0.00    152.94 o 

  -9   2   8     2374.12     2336.60    142.83 o 

  -8   2   8     1959.57     1826.61    134.23 o 

  -7   2   8       76.38      163.23    118.29 o 

  -6   2   8       99.35      358.68     94.50 o 

  -5   2   8    19606.51    19551.20    177.09 o 

  -4   2   8    10525.70    10797.14    162.22 o 

  -3   2   8    13070.82    12695.50    208.57 o 

  -2   2   8      945.21     1242.94    172.41 o 

  -1   2   8      254.71      276.08    181.76 o 

   0   2   8       53.73       65.90    196.36 o 

   1   2   8     1764.70     2312.42    219.05 o 

   2   2   8     1692.53     1337.28    227.84 o 

   3   2   8     1098.95      783.70    261.44 o 

   4   2   8     2620.45     2076.94    276.04 o 

   5   2   8      730.94      753.21    287.68 o 

   6   2   8      545.52      435.63    288.74 o 

   7   2   8      812.28      656.27    345.26 o 

   8   2   8     1340.28     1637.83    373.90 o 

   9   2   8      343.60      182.18    245.01 o 

  10   2   8      669.78      833.02    285.07 o 

  11   2   8       60.50      297.58    259.67 o 

  12   2   8     1043.00     1046.12    272.48 o 

  13   2   8      250.87      287.36    278.76 o 

  14   2   8      281.37      161.75    321.12 o 

 -19   3   8        4.71      468.82    607.24 o 

 -18   3   8       31.69       96.82    545.53 o 

 -17   3   8       86.91      210.15    504.66 o 

 -16   3   8      221.00      442.47    478.56 o 

 -15   3   8       20.15        0.00    457.06 o 

 -14   3   8      102.15        9.45    427.05 o 

 -13   3   8     2146.45     2140.41    441.74 o 

 -12   3   8        0.13       97.35    173.99 o 

 -11   3   8     2555.32     2642.76    204.86 o 

 -10   3   8     1103.61     1095.12    192.01 o 

  -9   3   8     6497.90     6636.00    168.65 o 

  -8   3   8     4560.00     4664.80    152.19 o 

  -7   3   8     3169.86     3508.06    142.31 o 

  -6   3   8     3407.04     3541.39    130.43 o 

  -5   3   8     5678.77     6344.61    181.98 o 

  -3   3   8    15334.83    16178.54    193.17 o 

  -2   3   8     1575.73     1716.10    178.82 o 

  -1   3   8     2981.80     2784.64    196.63 o 

   0   3   8      879.50      697.96    198.29 o 

   1   3   8      360.52      312.03    211.00 o 

   2   3   8      831.09      620.68    237.28 o 

   3   3   8     6152.90     6171.86    287.59 o 

   4   3   8     5620.43     5957.30    379.77 o 

   5   3   8        3.47      237.05    546.40 o 

   6   3   8      530.82      643.21    225.74 o 

   7   3   8     2155.56     1905.12    265.31 o 

   8   3   8     1167.96      991.21    302.35 o 

   9   3   8        0.56       48.49    268.85 o 

  10   3   8     2598.59     2915.67    300.24 o 

  11   3   8       97.11      272.64    285.22 o 

  12   3   8      203.71        0.00    358.55 o 

  13   3   8      187.56       67.16    313.12 o 

  14   3   8        0.29      173.68    652.01 o 

 -19   4   8      210.12      661.18    587.78 o 

 -18   4   8        0.52      434.38    520.53 o 

 -17   4   8      177.57      115.69    311.53 o 

 -16   4   8       17.67       26.71    461.62 o 

 -15   4   8     1115.58      843.15    294.17 o 

 -14   4   8        0.77       28.06    277.86 o 

 -13   4   8     1817.29     2451.13    296.69 o 

 -12   4   8     1001.75     1293.11    185.30 o 

 -11   4   8      745.75      649.85    186.26 o 

 -10   4   8     3619.60     3718.26    209.45 o 

  -9   4   8      383.95      383.09    142.19 o 

  -8   4   8       87.31       45.44    134.58 o 

  -7   4   8      419.41      430.51    125.82 o 

  -5   4   8     6829.83     6830.42    134.63 o 

  -4   4   8     7850.78     8192.54    198.05 o 

  -3   4   8     6744.71     6541.28    197.73 o 

  -2   4   8    19310.40    19190.99    371.17 o 

  -1   4   8     5376.39     5623.72    182.90 o 

   0   4   8     9754.82    10105.76    294.63 o 

   1   4   8     5997.36     5545.12    144.86 o 

   2   4   8       61.28       83.44    140.07 o 

   3   4   8       49.43       56.43    166.40 o 

   4   4   8      776.95      718.27    207.92 o 

   5   4   8      549.05      374.62    255.71 o 

   6   4   8        0.84        0.00    272.02 o 

   7   4   8      614.94      668.12    352.21 o 

   8   4   8      546.43      659.22    271.00 o 

   9   4   8       31.96        0.00    265.13 o 

  10   4   8       74.63      140.40    277.15 o 

  11   4   8      398.15      663.84    296.10 o 

  12   4   8     1238.75      912.99    273.12 o 

  13   4   8       18.09       79.45    350.62 o 

  14   4   8      212.95      159.67    328.58 o 

 -19   5   8        2.89      241.84    584.63 o 

 -18   5   8        9.03       97.85    510.94 o 

 -17   5   8      263.59      285.74    318.43 o 

 -16   5   8      268.11      602.87    305.98 o 

 -15   5   8       48.99        0.00    293.71 o 

 -14   5   8      259.78      228.22    281.30 o 

 -13   5   8      264.96      203.51    159.16 o 

 -12   5   8     1532.91     1280.47    171.29 o 

 -11   5   8     1035.17      999.07    196.53 o 

 -10   5   8      145.31      275.25    182.23 o 

  -9   5   8     1240.67      980.80    182.73 o 

  -8   5   8       24.52      162.86    137.65 o 

  -7   5   8     5593.38     5405.88    151.91 o 

  -6   5   8     1464.75     1473.53    123.87 o 

  -5   5   8        2.63        0.00    103.92 o 

  -4   5   8      494.13       59.21    151.36 o 

  -3   5   8      673.95      311.46    166.93 o 

  -2   5   8       57.38        0.00    203.63 o 

  -1   5   8      251.67      298.40    185.71 o 

   0   5   8     4796.79     5037.13    270.96 o 

   1   5   8        9.93        0.00    366.23 o 

   2   5   8      867.42     1037.67    167.35 o 

   3   5   8     1911.95     1942.79    220.29 o 

   4   5   8       47.91      246.30    242.76 o 

   5   5   8     8629.07     8375.65    310.78 o 

   6   5   8     1418.11     1313.78    282.64 o 

   7   5   8      847.44      685.06    269.47 o 

   8   5   8        4.69      206.47    359.27 o 

   9   5   8       19.09        9.11    273.63 o 

  10   5   8        2.76       25.84    277.68 o 

  11   5   8       78.49       55.40    351.63 o 

  12   5   8      182.64       82.38    337.21 o 

  13   5   8      134.39      260.43    360.83 o 

  14   5   8        5.58      207.06    665.95 o 

 -19   6   8      235.08      264.20    471.32 o 

 -18   6   8        1.09       37.57    338.09 o 

 -17   6   8        4.35      169.51    321.89 o 

 -16   6   8      262.28      176.86    314.46 o 

 -15   6   8      167.76       98.11    298.02 o 

 -14   6   8      470.29      343.63    162.57 o 

 -13   6   8      451.52      320.54    159.64 o 

 -12   6   8      412.37      475.86    173.81 o 

 -11   6   8      136.21        0.00    172.42 o 

 -10   6   8      147.55       53.05    181.78 o 

  -9   6   8       34.59       30.10    174.64 o 

  -8   6   8      523.62      445.30    169.90 o 

  -7   6   8     3274.56     3475.57    180.23 o 

  -6   6   8     9010.19     8796.47    226.21 o 

  -5   6   8      359.89      310.77    107.45 o 

  -4   6   8     4412.65     5077.08    189.34 o 

  -3   6   8     2706.21     2746.34    185.44 o 

  -2   6   8     1087.46      912.67    179.19 o 

  -1   6   8      185.77      183.58    196.48 o 

   0   6   8     7142.24     7336.64    242.90 o 

   1   6   8      142.11      200.16    282.19 o 

   2   6   8     4624.87     5380.05    514.93 o 

   3   6   8      446.05      523.16    202.50 o 

   4   6   8     1864.13     1648.44    246.23 o 

   5   6   8     1635.40     1737.11    269.07 o 

   6   6   8      291.53      390.64    268.53 o 

   7   6   8     1236.53     1056.43    285.23 o 

   8   6   8       17.19        0.00    383.26 o 

   9   6   8     1585.68     1596.84    301.78 o 

  10   6   8        1.75       47.43    296.23 o 

  11   6   8      234.75      248.17    303.44 o 

  12   6   8       50.48       68.52    347.06 o 

  13   6   8        1.53      111.45    314.97 o 

  14   6   8       77.88       19.48    331.63 o 

 -18   7   8        0.24      173.29    351.88 o 

 -17   7   8      825.75      447.09    328.99 o 

 -16   7   8      814.55     1000.01    332.86 o 

 -15   7   8      201.71       19.18    229.21 o 

 -14   7   8      165.40      120.47    164.41 o 

 -13   7   8      239.43      146.77    162.63 o 

 -12   7   8     1483.58     1384.41    182.66 o 

 -11   7   8      244.20      359.77    196.13 o 

 -10   7   8      417.99      441.68    188.13 o 

  -9   7   8     1431.02     1549.84    225.29 o 

  -8   7   8       60.18       59.44     61.26 o 

  -7   7   8     2726.67     2873.11    179.74 o 

  -6   7   8     3688.45     3617.12    181.68 o 

  -5   7   8      739.24      687.97    162.09 o 

  -4   7   8       63.74       60.25    167.97 o 

  -3   7   8     2869.87     3006.22    188.87 o 

  -2   7   8        3.22       66.21    183.07 o 

   0   7   8      213.60      276.71    207.91 o 

   1   7   8      158.62      188.39    300.61 o 

   2   7   8     2247.56     1976.05    500.72 o 

   3   7   8        0.45       60.73    486.42 o 

   4   7   8      177.66      239.07    409.15 o 

   5   7   8      530.87      409.77    402.19 o 

   6   7   8     1924.61     1973.50    260.39 o 

   7   7   8      191.31      116.19    251.58 o 

   8   7   8        0.47       65.36    311.04 o 

  10   7   8      250.89      383.58    310.74 o 

  11   7   8        7.36       65.49    348.54 o 

  12   7   8       79.65      168.74    295.02 o 

  13   7   8       54.30      256.97    320.25 o 

  14   7   8       91.76       35.15    367.60 o 

 -18   8   8        2.84        3.01    483.58 o 

 -17   8   8      300.82      233.96    253.90 o 

 -16   8   8        4.37       31.99    328.33 o 

 -15   8   8       87.62      205.11    230.96 o 

 -14   8   8      100.24      228.05    225.46 o 

 -13   8   8      163.87      294.84    280.02 o 

 -12   8   8        4.27        0.00    420.21 o 

 -11   8   8      397.68      565.07    189.39 o 

 -10   8   8       33.90        0.00    212.11 o 

  -9   8   8       88.81      130.59    192.74 o 

  -8   8   8      396.70      302.71    133.07 o 

  -7   8   8     2050.06     2098.25    174.81 o 

  -6   8   8      474.91      545.87    165.32 o 

  -5   8   8      485.24      576.76    169.04 o 

  -4   8   8     2431.04     2395.44    181.44 o 

  -3   8   8      197.84      151.37    177.07 o 

  -2   8   8      116.25      127.76    188.34 o 

  -1   8   8       36.47      105.63    372.74 o 

   0   8   8        0.36        9.00    296.08 o 

   1   8   8     1045.57      742.92    310.38 o 

   2   8   8      143.26      209.47    282.82 o 

   3   8   8       94.21        0.00    364.07 o 

   4   8   8      577.98      694.28    368.11 o 

   5   8   8      625.63      893.16    410.82 o 

   6   8   8     1542.24     1476.46    439.87 o 

   7   8   8      441.55      818.31    412.05 o 

   8   8   8      392.70      121.11    647.45 o 

   9   8   8       34.98      215.02    643.94 o 

  10   8   8      117.40      156.61    334.29 o 

  11   8   8        2.24       53.63    391.58 o 

  12   8   8      201.29      215.48    406.67 o 

  13   8   8       56.20      190.70    424.09 o 

 -18   9   8       22.01       64.95    266.53 o 

 -17   9   8        3.45      143.81    260.17 o 

 -16   9   8       20.51        0.00    335.29 o 

 -15   9   8      175.15      337.60    236.81 o 

 -14   9   8     1214.59      913.02    301.02 o 

 -13   9   8      531.89      767.66    306.16 o 

 -12   9   8        0.57        0.00    305.35 o 

 -11   9   8       66.96      197.78    297.92 o 

 -10   9   8      344.29      450.77    301.69 o 

  -9   9   8     3168.29     3636.46    458.09 o 

  -8   9   8     1402.98     1728.95    451.63 o 

  -7   9   8     1936.53     1945.23    206.38 o 

  -6   9   8      339.56      364.61    143.18 o 

  -5   9   8      171.01      208.68    152.79 o 

  -4   9   8      663.53      693.42    168.61 o 

  -3   9   8       29.71       17.98    177.90 o 

  -2   9   8     1118.69     1244.70    286.64 o 

  -1   9   8      700.54      821.96    290.33 o 

   0   9   8      121.15      349.36    258.39 o 

   1   9   8     2730.15     2964.05    298.92 o 

   2   9   8      192.57      269.90    286.16 o 

   3   9   8     2113.23     1848.28    398.82 o 

   4   9   8     1751.54     1625.52    395.14 o 

   5   9   8     1924.19     1833.67    396.63 o 

   6   9   8     1632.70     2060.02    409.56 o 

   7   9   8      193.07      477.35    384.11 o 

   8   9   8       41.18      544.74    599.15 o 

  10   9   8      332.50      446.64    647.26 o 

  12   9   8      156.17        0.00    537.29 o 

  13   9   8      274.99       76.89    716.89 o 

 -17  10   8      174.32      365.97    275.01 o 

 -16  10   8       72.79      119.01    271.35 o 

 -15  10   8      228.61      391.86    323.75 o 

 -14  10   8       35.76       56.32    306.28 o 

 -13  10   8      206.74      368.03    309.92 o 

 -12  10   8      358.38      533.44    320.18 o 

 -11  10   8      493.25      352.78    320.34 o 

 -10  10   8      341.96      491.40    319.79 o 

  -9  10   8      710.92      635.68    434.76 o 

  -8  10   8       67.22        0.00    445.18 o 

  -7  10   8       53.41      163.79    288.50 o 

  -6  10   8        4.65       73.71    209.98 o 

  -5  10   8      580.05      736.94    223.57 o 

  -4  10   8     1203.39     1546.13    233.18 o 

  -3  10   8      810.52      539.84    241.41 o 

  -2  10   8      688.43      783.48    251.20 o 

  -1  10   8      856.69      877.46    266.18 o 

   0  10   8     1758.48     1845.47    275.83 o 

   1  10   8     5154.94     4811.86    311.09 o 

   2  10   8       19.13        0.00    283.97 o 

   3  10   8        3.26      393.20    294.47 o 

   4  10   8      784.26      821.34    373.02 o 

   5  10   8      967.00     1365.52    398.83 o 

   6  10   8      155.48      222.59    369.83 o 

   7  10   8       51.30        0.00    656.11 o 

   9  10   8      198.96      271.54    612.71 o 

  11  10   8       31.83      427.99    693.11 o 

  12  10   8      154.37      233.84    433.37 o 

 -17  11   8        0.06       33.59    296.64 o 

 -16  11   8      158.81      111.93    350.30 o 

 -15  11   8        0.19      221.24    496.27 o 

 -14  11   8      469.69      538.31    334.49 o 

 -13  11   8      223.11      217.80    468.96 o 

 -12  11   8       46.48       81.91    324.85 o 

 -11  11   8       28.74      308.27    465.06 o 

 -10  11   8      234.09        0.00    313.41 o 

  -9  11   8     4740.73     5498.07    528.17 o 

  -8  11   8        5.21      190.15    463.45 o 

  -7  11   8      294.64        0.00    299.27 o 

  -6  11   8      404.17      402.22    205.34 o 

  -5  11   8      234.72      371.85    221.09 o 

  -4  11   8     2542.61     2830.95    249.85 o 

  -3  11   8      337.50      547.78    238.53 o 

  -2  11   8      231.86       92.33    256.34 o 

  -1  11   8     3637.27     3894.41    284.11 o 

   0  11   8      102.82      195.51    263.35 o 

   1  11   8     1629.50     1388.98    281.84 o 

   2  11   8       33.94      133.26    277.94 o 

   3  11   8      137.68      271.93    283.81 o 

   4  11   8      896.58     1046.16    366.97 o 

   5  11   8       49.25        0.00    478.56 o 

   6  11   8      602.25      716.58    387.01 o 

   7  11   8      324.17      445.55    594.07 o 

   8  11   8     1354.78      981.06    699.92 o 

   9  11   8      177.67      184.84    624.55 o 

  10  11   8       98.81        0.00    665.59 o 

  11  11   8      227.64     1157.98    671.56 o 

  12  11   8      118.22       57.40    677.47 o 

 -16  12   8       90.50      203.69    360.78 o 

 -15  12   8     1049.05     1192.84    373.03 o 

 -14  12   8       53.00       27.62    345.40 o 

 -13  12   8      485.89      594.00    351.44 o 

 -12  12   8      214.46        0.00    320.36 o 

 -11  12   8     1491.42     1279.79    338.01 o 

  -9  12   8      189.17       88.52    456.76 o 

  -8  12   8        7.48        0.00    454.79 o 

  -7  12   8      234.21      260.67    302.33 o 

  -6  12   8      194.37        0.00    288.42 o 

  -5  12   8      487.09      294.15    216.61 o 

  -4  12   8       75.04      311.72    228.17 o 

  -3  12   8     1627.89     1811.98    253.07 o 

  -2  12   8      719.68      572.38    249.38 o 

  -1  12   8      481.32      329.92    261.54 o 

   0  12   8     2551.55     2344.24    282.39 o 

   1  12   8     1187.02     1047.03    284.90 o 

   2  12   8      531.83      441.93    284.40 o 

   3  12   8      273.70      356.86    277.75 o 

   4  12   8        7.63        0.00    541.10 o 

   5  12   8       13.74      125.54    358.18 o 

   6  12   8       82.18        0.00    615.74 o 

   7  12   8       32.28      183.44    384.77 o 

   8  12   8      132.87       77.87    644.05 o 

   9  12   8       15.75       54.35    633.25 o 

  10  12   8       36.79        0.00    711.21 o 

  12  12   8      397.30      781.83    719.93 o 

 -16  13   8      253.96      522.53    378.93 o 

 -15  13   8      424.48      507.51    565.48 o 

 -14  13   8       24.72       95.27    342.48 o 

 -13  13   8      580.66      765.22    341.78 o 

 -12  13   8       49.92       97.18    344.65 o 

 -11  13   8     1035.79     1260.19    348.77 o 

 -10  13   8      150.53       46.11    327.45 o 

  -9  13   8     3255.36     3045.54    487.62 o 

  -8  13   8     1004.59     1381.56    325.83 o 

  -7  13   8       43.85       84.02    307.13 o 

  -6  13   8     5478.04     6378.89    599.64 o 

  -5  13   8     2533.31     2342.47    308.84 o 

  -4  13   8      918.78      976.18    235.68 o 

  -3  13   8     1003.43     1217.76    244.47 o 

  -2  13   8     1663.46     2105.34    279.53 o 

  -1  13   8       49.89      170.29    260.17 o 

   0  13   8      433.90      465.26    260.28 o 

   1  13   8      118.36        0.00    276.21 o 

   2  13   8     3252.85     3598.07    302.86 o 

   3  13   8       25.06       26.74    269.06 o 

   4  13   8      614.22      694.76    288.23 o 

   5  13   8     1115.21     1263.76    379.52 o 

   6  13   8     1556.29     1580.74    389.98 o 

   8  13   8     2148.03     2739.13    675.16 o 

   9  13   8       22.14      472.38    661.59 o 

  10  13   8      216.53      191.64    697.82 o 

  11  13   8       38.67      139.31    660.29 o 

 -15  14   8      554.02      597.84    393.63 o 

 -13  14   8      607.62      552.14    361.84 o 

 -12  14   8       16.15      107.52    333.17 o 

 -11  14   8      235.12      414.41    344.73 o 

 -10  14   8       24.86       36.45    333.44 o 

  -8  14   8      473.64      397.63    313.40 o 

  -7  14   8      693.84      859.07    291.40 o 

  -6  14   8      408.53      604.79    305.57 o 

  -5  14   8      497.92      518.45    295.48 o 

  -4  14   8        2.97       14.41    271.09 o 

  -3  14   8     1880.91     2169.38    254.77 o 

  -2  14   8     1074.25      828.59    252.58 o 

  -1  14   8     1055.79      975.63    255.62 o 

   0  14   8     1099.23     1137.34    269.37 o 

   1  14   8      602.96      981.55    273.52 o 

   2  14   8     1020.45      868.07    281.41 o 

   3  14   8     1052.69      821.32    283.56 o 

   4  14   8      138.62       46.59    294.80 o 

   5  14   8      151.01        3.06    362.40 o 

   6  14   8       84.93      213.02    365.72 o 

   8  14   8      173.23        0.00    639.24 o 

   9  14   8      444.02     1045.37    694.94 o 

  10  14   8      297.21      835.50    705.29 o 

 -14  15   8        5.26      206.47    513.28 o 

 -13  15   8       49.61      139.17    351.56 o 

 -12  15   8        0.02      210.40    346.54 o 

 -11  15   8      681.64      646.96    350.48 o 

 -10  15   8      578.07      553.80    345.75 o 

  -9  15   8     4162.81     5646.79    586.93 o 

  -8  15   8      242.02      353.43    313.89 o 

  -7  15   8      514.75      297.56    318.65 o 

  -6  15   8      227.89      161.52    308.58 o 

  -5  15   8      361.64      298.92    305.43 o 

  -4  15   8       55.19       96.98    295.33 o 

  -3  15   8       67.98      180.13    309.12 o 

  -2  15   8       85.33      100.22    251.86 o 

  -1  15   8        2.07      151.84    256.66 o 

   0  15   8      195.30       81.55    256.36 o 

   1  15   8      272.89      279.00    272.25 o 

   2  15   8     1127.08     1214.07    289.54 o 

   3  15   8       34.70       47.19    274.93 o 

   4  15   8     2517.77     2730.33    309.31 o 

   5  15   8      192.25      233.55    365.74 o 

   6  15   8      798.77     1184.81    640.03 o 

   7  15   8      124.52        0.00    638.39 o 

   8  15   8       56.24      143.62    656.79 o 

   9  15   8        0.32        9.42    679.26 o 

  10  15   8      275.08      519.00    696.79 o 

 -14  16   8        2.18      399.54    557.13 o 

 -13  16   8      400.46      406.39    390.56 o 

 -12  16   8        2.85        0.00    490.13 o 

 -11  16   8       28.99      144.30    353.35 o 

 -10  16   8      188.45      574.13    489.17 o 

  -9  16   8       88.04        0.00    478.49 o 

  -8  16   8       68.00      159.36    308.80 o 

  -7  16   8       17.67      430.13    426.53 o 

  -6  16   8      251.39      129.46    299.17 o 

  -5  16   8     4570.88     4773.44    372.77 o 

  -4  16   8      649.88      774.28    306.31 o 

  -3  16   8      229.40       79.61    314.06 o 

  -2  16   8     4865.18     4675.92    369.86 o 

  -1  16   8     1822.41     1963.83    275.05 o 

   0  16   8     1037.15      993.09    272.63 o 

   1  16   8     1349.45     1396.97    282.89 o 

   2  16   8        2.73       97.68    518.25 o 

   3  16   8     1098.81      666.98    376.56 o 

   4  16   8      730.82      739.66    370.15 o 

   5  16   8       43.96      178.05    500.37 o 

   6  16   8     1188.41      531.88    594.31 o 

   7  16   8       76.79      111.27    644.32 o 

   9  16   8       37.66      330.64    692.08 o 

 -13  17   8      438.81      673.44    402.97 o 

 -12  17   8        0.03        0.00    382.90 o 

 -11  17   8      708.44      657.38    526.85 o 

  -9  17   8      597.17      432.40    339.38 o 

  -8  17   8      548.62      633.19    325.98 o 

  -7  17   8      136.32      105.22    469.63 o 

  -6  17   8      419.36      208.88    308.97 o 

  -5  17   8      565.12      263.06    315.47 o 

  -4  17   8      373.65      468.21    314.30 o 

  -3  17   8     1187.10      978.44    315.17 o 

  -2  17   8      182.14       21.52    244.95 o 

  -1  17   8      118.90      174.53    256.71 o 

   0  17   8     1270.85      984.67    354.40 o 

   1  17   8      464.10      651.96    360.63 o 

   2  17   8      117.36      242.92    353.63 o 

   3  17   8      478.79      637.40    361.05 o 

   4  17   8     1306.91     1660.21    396.96 o 

   5  17   8       37.52       29.08    506.32 o 

   6  17   8      189.01       88.37    619.51 o 

   7  17   8      128.13       62.55    617.37 o 

   8  17   8      230.21        0.00    676.11 o 

 -12  18   8        0.28      132.11    542.89 o 

 -11  18   8      278.96       81.68    554.90 o 

 -10  18   8      164.32      302.44    348.36 o 

  -9  18   8      133.47      319.61    327.04 o 

  -8  18   8       18.16       56.25    328.78 o 

  -7  18   8      249.61      410.57    334.90 o 

  -6  18   8        0.23      165.97    320.70 o 

  -5  18   8     1227.16     1150.02    323.17 o 

  -4  18   8       23.98      122.63    314.68 o 

  -3  18   8      601.95      666.27    486.02 o 

  -2  18   8      297.18       69.45    482.89 o 

  -1  18   8      102.33      299.22    319.55 o 

   0  18   8      536.21      563.29    342.48 o 

   1  18   8      208.99      146.81    351.20 o 

   2  18   8      383.40      766.87    378.96 o 

   3  18   8      167.75       96.58    514.89 o 

   4  18   8      376.44      170.30    375.84 o 

   5  18   8       63.69        4.93    584.01 o 

   6  18   8        0.30      481.40    604.92 o 

   7  18   8      100.81      138.45    645.17 o 

 -10  19   8        3.75      139.86    356.56 o 

  -9  19   8      134.35       40.57    345.97 o 

  -8  19   8        5.76       96.09    347.66 o 

  -7  19   8      280.31      146.93    332.13 o 

  -6  19   8        0.56        0.00    479.95 o 

  -5  19   8       77.57        0.00    461.07 o 

  -4  19   8      304.10      260.91    502.86 o 

  -3  19   8      198.47      117.15    522.55 o 

  -1  19   8       24.56      100.07    509.96 o 

   0  19   8        0.94       60.41    344.91 o 

   1  19   8        0.30       70.89    352.39 o 

   2  19   8        6.12      244.17    362.16 o 

   3  19   8       56.66        0.00    553.31 o 

   4  19   8      310.00      346.67    397.71 o 

   5  19   8        3.82      121.59    387.01 o 

  -8  20   8      113.12      298.42    544.17 o 

  -7  20   8       40.82       91.30    483.15 o 

  -6  20   8       11.12        0.00    516.25 o 

  -5  20   8       12.58      354.01    519.17 o 

  -4  20   8      133.25      200.50    502.09 o 

  -3  20   8      831.60      536.86    535.20 o 

  -2  20   8      312.53      324.32    552.99 o 

  -1  20   8        2.71      230.11    494.51 o 

   1  20   8      187.96        0.00    376.01 o 

   2  20   8       48.19      268.66    377.96 o 

   3  20   8        7.27      539.08    559.45 o 

   4  20   8       78.50       17.45    391.41 o 

  -5  21   8       28.97        0.00    550.09 o 

  -4  21   8       61.08      168.80    567.36 o 

  -3  21   8       40.96      172.08    548.05 o 

  -2  21   8       59.56      239.47    511.69 o 

  -1  21   8      227.18      292.70    564.10 o 

   0  21   8        1.85      564.47    520.22 o 

   1  21   8      132.21       45.34    553.82 o 

 -18   1   9       13.14       25.06    521.08 o 

 -17   1   9       11.12      147.10    348.56 o 

 -16   1   9      945.19      871.41    189.24 o 

 -15   1   9      559.01      485.95    183.01 o 

 -14   1   9      368.37      206.73    187.95 o 

 -13   1   9      497.26      309.64    211.93 o 

 -12   1   9     1340.21     1238.62    219.01 o 

 -11   1   9      176.59      187.10    204.22 o 

 -10   1   9     1981.31     1786.04    141.15 o 

  -9   1   9       13.87      138.11    140.24 o 

  -8   1   9        1.17        0.00    144.58 o 

  -7   1   9      894.42     1077.88    152.24 o 

  -6   1   9        3.17        8.85    222.26 o 

  -5   1   9        9.53       49.63    227.69 o 

  -4   1   9        0.80       46.36    227.28 o 

  -3   1   9     6288.39     6064.54    275.84 o 

  -2   1   9      876.51      734.07    188.36 o 

  -1   1   9     3645.19     3650.97    222.01 o 

   0   1   9     1988.19     1969.17    226.72 o 

   1   1   9     2525.73     2466.91    241.23 o 

   2   1   9      552.66      362.52    252.32 o 

   3   1   9     4931.95     4867.51    255.89 o 

   4   1   9       65.03      294.67    258.40 o 

   5   1   9      102.41        2.21    262.32 o 

   6   1   9       74.58      205.79    304.01 o 

   7   1   9     1809.39     1337.41    363.77 o 

   8   1   9      345.15      398.15    357.65 o 

   9   1   9      437.74      330.74    360.44 o 

  10   1   9     1033.59      871.87    327.51 o 

  11   1   9       51.28       17.04    275.01 o 

  12   1   9       89.47       17.82    325.73 o 

  13   1   9        0.64        6.35    286.52 o 

  14   1   9       12.51       93.52    290.91 o 

 -19   2   9      116.19        0.00    574.58 o 

 -18   2   9       37.16       51.44    544.05 o 

 -17   2   9        2.75      108.70    507.56 o 

 -16   2   9      576.13      277.74    209.24 o 

 -15   2   9       62.01      129.37    195.10 o 

 -14   2   9       79.99        0.00    306.93 o 

 -13   2   9       46.71      160.00    206.93 o 

 -12   2   9      381.80      304.65    211.23 o 

 -11   2   9      301.75      178.53    143.30 o 

 -10   2   9        3.66       35.45    138.47 o 

  -9   2   9      689.96      703.97    138.96 o 

  -8   2   9      243.32      188.47    155.99 o 

  -7   2   9    12695.83    12270.96    462.74 o 

  -6   2   9       22.89        0.00    114.89 o 

  -5   2   9       32.93      296.89    124.97 o 

  -4   2   9     3531.76     3240.27    177.67 o 

  -3   2   9     3190.46     3273.32    189.68 o 

  -2   2   9     7311.06     6936.54    225.78 o 

  -1   2   9     5314.58     4959.43    223.10 o 

   0   2   9      330.35      232.29    217.91 o 

   1   2   9     2473.15     2558.37    243.60 o 

   2   2   9     1137.08     1020.27    259.03 o 

   3   2   9       14.02       80.41    284.81 o 

   4   2   9      171.97      425.83    300.28 o 

   5   2   9      684.72      814.32    304.61 o 

   6   2   9       38.66      244.62    294.18 o 

   7   2   9      488.33      416.33    364.78 o 

   8   2   9       42.27       13.74    361.11 o 

   9   2   9       74.94      141.85    270.54 o 

  10   2   9     1127.39      953.67    302.91 o 

  11   2   9       11.48      100.08    330.78 o 

  12   2   9       12.19       67.18    302.95 o 

  13   2   9      107.20      231.23    322.95 o 

  14   2   9      302.78      393.38    346.39 o 

 -19   3   9       71.30        0.00    604.63 o 

 -18   3   9      118.14      190.27    603.57 o 

 -17   3   9       20.49      125.63    206.95 o 

 -16   3   9       74.22       67.06    224.95 o 

 -15   3   9      159.66      215.72    193.97 o 

 -14   3   9      669.31      506.05    202.42 o 

 -13   3   9       41.81        0.22    278.70 o 

 -12   3   9       22.37      135.07    152.26 o 

 -11   3   9       44.93       18.17    149.84 o 

 -10   3   9     2598.89     2990.55    165.43 o 

  -9   3   9     8696.89     7997.05    291.78 o 

  -8   3   9      817.05     1123.69    143.61 o 

  -7   3   9     2529.96     2384.15    175.80 o 

  -5   3   9      857.34      908.05    129.53 o 

  -4   3   9     8017.09     7616.50    167.94 o 

  -3   3   9      876.06      964.60    180.71 o 

  -2   3   9     3837.08     3365.03    203.21 o 

  -1   3   9      198.18      408.21    204.69 o 

   0   3   9      282.59       65.78    218.86 o 

   1   3   9      130.21      130.53    234.13 o 

   2   3   9      409.95      101.76    262.85 o 

   3   3   9        3.32       48.34    335.05 o 

   4   3   9    16010.20    16128.75    383.30 o 

   5   3   9      548.82      846.63    386.39 o 

   6   3   9        1.72      119.57    384.65 o 

   7   3   9      871.67      532.08    260.98 o 

   8   3   9      542.34      533.84    299.35 o 

   9   3   9       24.74      117.92    397.86 o 

  10   3   9      508.41      843.66    288.43 o 

  11   3   9      152.69      223.58    291.83 o 

  12   3   9       11.57      203.88    345.34 o 

  13   3   9        6.98       69.90    319.20 o 

  14   3   9      208.57      327.27    340.33 o 

 -19   4   9       59.87      155.43    232.99 o 

 -18   4   9      181.02      234.87    221.77 o 

 -17   4   9      775.44      920.27    219.29 o 

 -16   4   9      587.06      533.48    202.25 o 

 -15   4   9        3.31      111.24    242.71 o 

 -14   4   9      351.55      532.32    210.27 o 

 -13   4   9     5423.48     5793.91    291.03 o 

 -12   4   9      755.50     1026.59    215.87 o 

 -11   4   9       43.85        0.00    176.44 o 

 -10   4   9     2266.47     2362.64    164.69 o 

  -9   4   9     1953.12     1997.99    161.50 o 

  -8   4   9     1188.78     1351.86    150.87 o 

  -7   4   9      873.64      743.69    136.40 o 

  -6   4   9     1990.19     2150.44    177.15 o 

  -5   4   9     4573.73     4161.29    189.87 o 

  -4   4   9     7900.55     7819.31    213.58 o 

  -3   4   9     8598.17     8697.17    236.26 o 

  -2   4   9       20.32       36.01    161.94 o 

  -1   4   9    11744.19    12359.08    261.29 o 

   0   4   9     5006.91     4801.75    253.22 o 

   1   4   9       65.27        0.00    126.33 o 

   2   4   9      124.51      188.14    155.18 o 

   3   4   9       36.66       63.27    194.43 o 

   4   4   9       43.92       30.86    210.68 o 

   5   4   9      240.65      453.73    228.09 o 

   6   4   9     2656.57     2378.02    300.01 o 

   7   4   9      613.78      426.85    248.53 o 

   8   4   9       62.30      177.98    257.37 o 

   9   4   9       35.11       97.58    299.47 o 

  10   4   9       24.84       80.33    285.01 o 

  11   4   9       34.92      248.83    292.42 o 

  12   4   9     1340.56     1269.41    284.22 o 

  13   4   9       31.81       24.77    321.39 o 

  14   4   9      155.94       96.29    420.07 o 

 -19   5   9      294.11      372.81    331.15 o 

 -18   5   9        0.27       62.49    314.47 o 

 -17   5   9       70.15      139.60    247.84 o 

 -16   5   9      241.06      280.64    205.97 o 

 -15   5   9      168.89      112.17    206.80 o 

 -14   5   9      156.60      396.69    211.88 o 

 -13   5   9      169.87      300.85    208.95 o 

 -12   5   9      533.18      627.41    206.42 o 

 -11   5   9      267.61       62.79    157.74 o 

 -10   5   9        7.49       73.18    154.64 o 

  -9   5   9     8549.87     8500.50    193.88 o 

  -8   5   9     1574.96     1856.01    153.31 o 

  -7   5   9     9866.91    10677.56    237.51 o 

  -6   5   9      391.28      280.44    124.27 o 

  -5   5   9     5535.89     5574.47    215.38 o 

  -4   5   9      324.05      350.20    178.95 o 

  -3   5   9     1734.54     1673.05    196.09 o 

  -2   5   9      396.83      280.86    202.77 o 

  -1   5   9      694.24      624.38    211.59 o 

   0   5   9      888.61      745.34    285.31 o 

   1   5   9     7878.34     7613.66    361.20 o 

   2   5   9       78.95      115.42    184.12 o 

   3   5   9     1304.06     1296.66    223.76 o 

   4   5   9     4470.22     3886.06    264.96 o 

   5   5   9      501.78      401.43    254.14 o 

   6   5   9     1049.68     1098.47    289.74 o 

   7   5   9      126.77      265.93    302.74 o 

   8   5   9     1603.18     1435.37    275.09 o 

   9   5   9      641.26      649.40    280.05 o 

  10   5   9      604.79      608.53    293.66 o 

  11   5   9     1274.08     1074.08    305.20 o 

  12   5   9        8.83      109.65    309.26 o 

  13   5   9        9.95        0.00    527.89 o 

 -19   6   9      555.89      380.59    342.08 o 

 -18   6   9      506.20      542.86    383.69 o 

 -17   6   9     1104.62      577.36    423.80 o 

 -16   6   9      536.34      706.55    287.64 o 

 -15   6   9     1279.60     1460.70    219.69 o 

 -14   6   9     1154.79     1574.46    218.07 o 

 -13   6   9     6116.06     6498.34    251.11 o 

 -12   6   9      382.02      391.53    203.01 o 

 -11   6   9      609.58      440.35    200.68 o 

 -10   6   9      440.35      396.04    157.79 o 

  -9   6   9      228.13      306.21    150.62 o 

  -8   6   9       42.61        0.00    143.65 o 

  -7   6   9      123.14      261.65    138.69 o 

  -6   6   9      988.97      808.16    128.75 o 

  -5   6   9     5693.90     5603.00    233.92 o 

  -4   6   9      321.73      363.08    185.25 o 

  -3   6   9     2915.22     2444.74    205.60 o 

  -2   6   9     4888.51     5011.25    225.88 o 

  -1   6   9     2547.83     2432.93    226.49 o 

   0   6   9     1887.60     2063.41    237.79 o 

   1   6   9    12785.63    13042.29    389.30 o 

   2   6   9     3259.72     3155.88    548.73 o 

   3   6   9     4286.60     4340.93    235.90 o 

   4   6   9      120.03       48.14    233.84 o 

   5   6   9      223.80        4.62    306.39 o 

   6   6   9        8.43       82.31    269.10 o 

   7   6   9       15.27        1.06    295.13 o 

   8   6   9     1015.98     1180.64    375.40 o 

   9   6   9      201.78      197.98    283.02 o 

  10   6   9        7.99        0.00    336.93 o 

  11   6   9      226.95      334.31    306.76 o 

  12   6   9       14.71        0.00    543.49 o 

  13   6   9       12.00      177.30    371.37 o 

 -18   7   9        2.93      234.61    301.04 o 

 -17   7   9       57.54       72.00    317.89 o 

 -16   7   9      335.59      152.28    297.14 o 

 -15   7   9       31.62      112.68    303.73 o 

 -14   7   9       87.98      142.49    299.05 o 

 -13   7   9      268.04      397.14    202.96 o 

 -12   7   9     1107.52     1457.79    206.09 o 

 -10   7   9       55.51        5.79    157.02 o 

  -8   7   9      142.44      151.28    144.21 o 

  -7   7   9     8132.70     8398.58    257.30 o 

  -6   7   9      343.48      415.56    128.43 o 

  -5   7   9     3120.29     3113.53    150.76 o 

  -4   7   9      355.48      481.27    190.86 o 

  -3   7   9     1573.20     1643.41    201.12 o 

  -2   7   9     1916.35     1724.43    214.81 o 

  -1   7   9     1169.40     1333.00    228.90 o 

   0   7   9      157.30      348.47    232.19 o 

   1   7   9     2084.01     2242.42    519.62 o 

   2   7   9     5826.01     5358.33    575.06 o 

   3   7   9        9.58      247.38    524.85 o 

   4   7   9      470.83      423.25    509.11 o 

   5   7   9       40.69      234.94    224.51 o 

   6   7   9     1877.21     1983.20    262.14 o 

   7   7   9      538.85      495.04    263.19 o 

   8   7   9       43.07       66.47    309.56 o 

   9   7   9      276.65      369.05    322.82 o 

  10   7   9       96.24      308.43    278.69 o 

  11   7   9      536.96      613.07    302.68 o 

  12   7   9       70.54        0.00    361.86 o 

  13   7   9       49.74      138.97    325.84 o 

 -18   8   9      164.64      387.94    334.58 o 

 -17   8   9      835.13      716.91    276.92 o 

 -16   8   9      288.69      416.08    262.85 o 

 -15   8   9     2516.37     2929.47    286.01 o 

 -14   8   9        8.11        0.00    399.07 o 

 -13   8   9     1278.24     1298.18    303.10 o 

 -12   8   9       13.48      202.80    273.85 o 

 -11   8   9      326.83      187.33    334.43 o 

 -10   8   9       42.90        0.00    191.19 o 

  -9   8   9        0.50       72.27    176.14 o 

  -8   8   9       72.50       30.68    173.55 o 

  -7   8   9      182.89      169.80    175.72 o 

  -6   8   9      405.74      311.44    180.85 o 

  -5   8   9      192.50      272.03    188.66 o 

  -4   8   9      193.52       77.60     61.87 o 

  -3   8   9     3782.01     3807.65    223.03 o 

  -2   8   9     3404.81     3292.78    232.51 o 

  -1   8   9    11971.74    12233.38    336.52 o 

   0   8   9     1580.83     1920.45    336.09 o 

   1   8   9     2712.69     2464.03    344.46 o 

   2   8   9     1890.11     1680.48    497.89 o 

   3   8   9      656.08      554.42    401.46 o 

   4   8   9     1110.20     1622.69    421.90 o 

   5   8   9      289.91       76.78    417.37 o 

   6   8   9      103.28        4.05    614.52 o 

   7   8   9      761.79      321.21    409.14 o 

   8   8   9      301.79      517.10    641.75 o 

   9   8   9      592.53      760.95    657.55 o 

  10   8   9      736.39      992.53    342.82 o 

  11   8   9        0.01      148.14    413.10 o 

  12   8   9      373.52      751.09    440.81 o 

  13   8   9        3.92      173.01    449.25 o 

 -18   9   9      185.94      239.87    297.43 o 

 -17   9   9      134.98      462.70    347.20 o 

 -16   9   9        1.73       38.57    266.45 o 

 -15   9   9      333.83      395.94    265.16 o 

 -14   9   9       77.70       63.56    250.01 o 

 -13   9   9     1172.94     1708.15    310.87 o 

 -12   9   9      502.70     1005.20    451.37 o 

 -11   9   9      382.53      192.13    434.31 o 

 -10   9   9      726.04      622.88    472.96 o 

  -9   9   9     5810.24     5769.59    328.23 o 

  -8   9   9      372.76      233.50    284.89 o 

  -7   9   9     3160.34     3383.18    300.73 o 

  -6   9   9      128.83       45.75    191.61 o 

  -5   9   9     3197.00     3112.98    200.97 o 

  -4   9   9      191.18       21.35    193.98 o 

  -3   9   9       11.83      199.29    225.80 o 

  -2   9   9      139.21      175.42    211.60 o 

  -1   9   9     1339.63     1087.31    319.13 o 

   0   9   9      147.58      152.05    320.03 o 

   1   9   9      134.75      346.81    291.01 o 

   2   9   9      190.48      300.05    297.29 o 

   3   9   9     1816.50     1794.19    421.69 o 

   4   9   9      357.03      250.63    399.51 o 

   5   9   9      127.16      328.55    382.98 o 

   6   9   9     4209.39     4251.78    437.51 o 

   7   9   9      772.78      590.69    430.36 o 

   8   9   9     5028.60     5513.91    759.46 o 

   9   9   9        0.52      335.34    671.54 o 

  10   9   9        5.22       75.13    673.50 o 

  11   9   9       57.89       11.66    683.33 o 

  12   9   9      319.55      251.86    447.91 o 

 -17  10   9      113.53      104.93    281.34 o 

 -16  10   9       42.52      111.11    279.42 o 

 -15  10   9     1314.46     1148.14    278.41 o 

 -14  10   9     1008.08     1119.24    354.69 o 

 -13  10   9      477.38      607.71    339.93 o 

 -12  10   9       72.29        0.00    448.47 o 

 -11  10   9      693.34      659.34    445.48 o 

 -10  10   9      229.25      648.71    478.05 o 

  -9  10   9      397.04      646.05    283.30 o 

  -8  10   9     1765.95     1982.64    362.73 o 

  -7  10   9     2829.52     2913.11    234.49 o 

  -6  10   9      120.09      103.84    286.73 o 

  -5  10   9       56.10       90.28    402.03 o 

  -4  10   9      701.45      762.65    181.96 o 

  -3  10   9      345.01      328.49    311.35 o 

  -2  10   9      364.24      549.16    261.54 o 

  -1  10   9     5295.78     5011.61    304.15 o 

   0  10   9     5466.74     5255.87    312.83 o 

   1  10   9      485.47      316.74    286.14 o 

   2  10   9     5724.59     5461.27    333.54 o 

   3  10   9      987.79      812.45    392.83 o 

   4  10   9       41.96      155.72    518.48 o 

   5  10   9       34.51      406.06    647.65 o 

   6  10   9      588.48      512.64    414.97 o 

   7  10   9      817.37     1044.50    411.38 o 

   8  10   9       18.98        0.00    673.53 o 

  10  10   9       43.10      319.63    681.61 o 

  11  10   9       29.73      300.11    676.65 o 

  12  10   9      154.19      239.63    448.77 o 

 -17  11   9       93.62        0.00    364.65 o 

 -16  11   9       75.29       14.67    285.07 o 

 -15  11   9       30.48        0.00    504.83 o 

 -14  11   9      127.19      223.27    350.25 o 

 -13  11   9      390.89      386.87    348.66 o 

 -11  11   9      611.29      743.04    480.19 o 

 -10  11   9      500.43      759.18    484.75 o 

  -9  11   9      895.46      853.38    299.75 o 

  -8  11   9        4.88      154.22    304.24 o 

  -7  11   9      662.85      658.19    287.43 o 

  -6  11   9        2.27      159.56    218.56 o 

  -5  11   9       85.56       84.20    240.73 o 

  -4  11   9     1917.36     1820.44    256.74 o 

  -3  11   9     1011.20      790.36    259.20 o 

  -2  11   9      824.30      841.27    270.27 o 

  -1  11   9       45.10      260.19    279.94 o 

   0  11   9        0.21       11.23    277.96 o 

   1  11   9        3.77       78.37    376.05 o 

   2  11   9     1022.77     1169.90    296.48 o 

   3  11   9     1095.37     1087.16    296.56 o 

   4  11   9      422.18      206.46    382.69 o 

   5  11   9      791.44      822.69    410.94 o 

   6  11   9     2829.97     2635.33    428.68 o 

   7  11   9      607.92      832.63    419.84 o 

   8  11   9     1769.52     1582.65    662.26 o 

   9  11   9      316.04      813.59    688.82 o 

  10  11   9      353.15      620.17    700.12 o 

 -16  12   9      143.90      140.36    300.35 o 

 -15  12   9      697.00      850.78    385.06 o 

 -14  12   9      208.94       10.53    362.46 o 

 -13  12   9       60.36      402.46    333.12 o 

 -12  12   9       54.85       47.55    496.40 o 

 -11  12   9      319.93      480.86    502.41 o 

 -10  12   9      154.47      305.65    301.48 o 

  -9  12   9       11.88        0.00    304.12 o 

  -8  12   9      472.73      550.61    317.11 o 

  -7  12   9      678.17      767.97    289.49 o 

  -6  12   9      147.05      287.25    298.95 o 

  -5  12   9       12.54      112.42    433.35 o 

  -4  12   9      527.16      624.69    253.23 o 

  -3  12   9     1167.44     1477.46    270.20 o 

  -2  12   9     1807.03     1925.57    276.35 o 

  -1  12   9     1682.60     1808.85    278.41 o 

   0  12   9      344.09      295.03    283.08 o 

   1  12   9     1777.25     1140.72    288.04 o 

   2  12   9     1398.59     1059.56    296.97 o 

   3  12   9       68.16        0.00    354.63 o 

   4  12   9     1175.66     1204.27    382.91 o 

   5  12   9       69.70      195.61    387.63 o 

   6  12   9        9.07        0.00    664.03 o 

   7  12   9      401.97      729.93    408.20 o 

  10  12   9      448.33      471.37    722.94 o 

  11  12   9        3.51     1302.95    694.61 o 

 -16  13   9      102.00      430.56    558.67 o 

 -15  13   9       26.73      173.50    545.26 o 

 -14  13   9       12.47      320.64    485.32 o 

 -13  13   9        0.42      591.70    487.34 o 

 -12  13   9       35.65        0.00    480.00 o 

 -11  13   9     1691.25     1912.13    514.58 o 

 -10  13   9      390.95      285.25    309.79 o 

  -9  13   9      157.36      435.65    322.21 o 

  -8  13   9       15.22      182.67    416.34 o 

  -7  13   9     2800.36     3041.91    332.77 o 

  -6  13   9      219.35      567.10    311.97 o 

  -5  13   9      244.98      126.69    228.09 o 

  -4  13   9      615.07      644.39    241.41 o 

  -3  13   9      575.29      374.57    253.22 o 

  -2  13   9      469.46      435.93    258.33 o 

  -1  13   9      419.44      272.73    268.91 o 

   0  13   9      247.81       57.40    276.46 o 

   1  13   9      269.76      312.32    275.99 o 

   2  13   9      329.54      328.86    289.23 o 

   3  13   9        1.07      241.03    359.76 o 

   4  13   9      157.91      106.65    368.97 o 

   5  13   9      181.09      102.68    382.07 o 

   6  13   9      805.00      535.67    393.66 o 

   7  13   9       32.09        0.00    661.51 o 

   8  13   9      178.18      118.98    680.14 o 

  10  13   9      135.13      385.20    703.37 o 

 -15  14   9      101.34      468.77    468.16 o 

 -14  14   9       89.95       50.43    370.50 o 

 -13  14   9      766.23      974.10    540.83 o 

 -12  14   9      382.42      526.48    500.53 o 

 -11  14   9      346.12      354.67    478.88 o 

 -10  14   9       68.36      133.55    321.14 o 

  -9  14   9       17.29        0.00    301.92 o 

  -8  14   9      201.75      522.31    304.88 o 

  -7  14   9        1.11       34.98    401.62 o 

  -6  14   9      280.83      623.85    323.49 o 

  -5  14   9        1.12       99.65    413.91 o 

  -4  14   9      575.52      552.53    245.85 o 

  -3  14   9      423.57      445.05    257.14 o 

  -2  14   9        9.03      175.28    321.83 o 

  -1  14   9       60.59       58.65    265.89 o 

   0  14   9      704.37      950.78    277.93 o 

   1  14   9     2484.46     2053.53    292.48 o 

   2  14   9       44.46      101.29    292.21 o 

   3  14   9       67.64       61.53    286.22 o 

   4  14   9       22.47      188.23    297.56 o 

   5  14   9       12.33      190.79    634.24 o 

   6  14   9      276.77        0.00    393.12 o 

   7  14   9       39.77        0.00    661.51 o 

   8  14   9       66.13        0.00    703.30 o 

   9  14   9       15.51      190.14    689.81 o 

  10  14   9       13.17      116.27    691.07 o 

 -14  15   9       61.74      123.16    543.78 o 

 -13  15   9        0.93      110.77    482.04 o 

 -12  15   9       10.62       38.42    522.07 o 

 -11  15   9        0.21       63.91    530.78 o 

 -10  15   9      158.28      276.53    329.46 o 

  -9  15   9       15.26       88.23    329.14 o 

  -8  15   9      176.83        0.00    317.49 o 

  -7  15   9      214.22      465.30    312.79 o 

  -6  15   9        0.77        0.00    314.34 o 

  -5  15   9      361.85      380.11    303.99 o 

  -4  15   9      409.56      578.04    322.26 o 

  -3  15   9       98.65       37.69    250.63 o 

  -2  15   9       20.36      135.34    455.58 o 

  -1  15   9      116.47      179.17    264.05 o 

   0  15   9        1.30       66.91    442.00 o 

   1  15   9        4.81      255.80    286.32 o 

   2  15   9      799.51      916.27    300.50 o 

   3  15   9      130.00        0.00    353.60 o 

   4  15   9       85.62      180.84    375.22 o 

   5  15   9      260.27      405.18    599.49 o 

   6  15   9      130.28      452.98    607.82 o 

   8  15   9       41.95      429.28    655.95 o 

   9  15   9       19.21       28.94    678.10 o 

 -13  16   9       10.81       88.71    556.12 o 

 -12  16   9       14.42       40.46    520.31 o 

 -11  16   9       73.22      283.73    339.24 o 

 -10  16   9        6.28       60.88    444.61 o 

  -9  16   9        0.36      211.62    426.64 o 

  -8  16   9      106.94       83.48    321.43 o 

  -7  16   9      368.32      403.34    329.42 o 

  -6  16   9        1.37       11.88    450.72 o 

  -5  16   9        0.03       77.80    307.34 o 

  -4  16   9      125.90      432.51    429.96 o 

  -3  16   9       42.28       88.08    315.92 o 

  -2  16   9       93.50      273.27    316.86 o 

  -1  16   9       72.34      197.77    261.76 o 

   0  16   9       43.64       57.34    271.66 o 

   1  16   9      176.67      158.69    278.10 o 

   2  16   9       56.94       52.67    285.46 o 

   3  16   9      166.23      272.85    378.64 o 

   4  16   9      308.49      274.77    388.26 o 

   5  16   9      275.10      382.48    623.12 o 

   6  16   9      433.97      195.36    636.58 o 

   8  16   9        1.17        0.00    665.18 o 

 -12  17   9       50.84      338.71    380.17 o 

 -11  17   9      254.46        0.00    359.93 o 

 -10  17   9       83.12      110.26    328.96 o 

  -9  17   9       12.29        0.00    477.16 o 

  -8  17   9      434.34       99.02    335.63 o 

  -7  17   9      878.01      533.91    322.98 o 

  -6  17   9        0.55      130.24    315.51 o 

  -5  17   9      349.87      304.28    330.54 o 

  -4  17   9        5.72      216.40    318.73 o 

  -3  17   9      124.15        0.00    330.48 o 

  -2  17   9      260.38      214.29    254.93 o 

  -1  17   9       17.31        0.00    342.16 o 

   0  17   9       12.73      171.31    354.21 o 

   1  17   9        4.33      327.85    353.30 o 

   2  17   9       62.88        0.00    373.20 o 

   3  17   9      110.80      137.08    384.23 o 

   4  17   9        7.01       57.63    376.83 o 

   5  17   9       12.91      231.30    594.57 o 

   6  17   9       50.90      476.01    640.01 o 

   7  17   9        9.09      614.50    671.02 o 

 -11  18   9        0.09       89.34    360.49 o 

 -10  18   9       14.56        0.00    345.28 o 

  -9  18   9       76.78       87.31    339.92 o 

  -8  18   9       28.24       95.92    325.38 o 

  -7  18   9       69.94      382.50    337.21 o 

  -6  18   9      201.91      485.14    330.29 o 

  -5  18   9      217.89      143.33    437.26 o 

  -4  18   9       20.62      311.87    313.50 o 

  -3  18   9      306.45      512.15    326.38 o 

  -2  18   9       24.43       48.55    463.14 o 

  -1  18   9      787.90      848.88    421.95 o 

   0  18   9       47.94        0.00    351.75 o 

   1  18   9       72.18        0.00    526.09 o 

   2  18   9      114.67      137.59    372.04 o 

   3  18   9      112.86      331.58    555.51 o 

   4  18   9       42.62      266.24    406.55 o 

   5  18   9      193.25      258.89    410.36 o 

 -10  19   9       49.14      267.07    363.13 o 

  -9  19   9       84.44      592.02    502.65 o 

  -8  19   9       25.39      171.25    510.77 o 

  -7  19   9      474.11      477.35    354.20 o 

  -6  19   9      194.75       87.12    336.99 o 

  -5  19   9        5.67        0.00    507.57 o 

  -4  19   9      102.64        0.00    518.58 o 

  -3  19   9      205.15      119.96    518.56 o 

  -2  19   9      416.08      858.53    513.19 o 

   0  19   9       55.52        0.00    450.91 o 

   1  19   9        8.36        0.00    488.49 o 

   2  19   9      943.90      831.77    388.09 o 

   3  19   9      111.20      196.14    397.18 o 

   4  19   9      221.94      182.06    408.88 o 

  -8  20   9        2.21        0.00    525.58 o 

  -7  20   9       37.12      242.46    486.88 o 

  -5  20   9       95.50      298.37    535.94 o 

  -4  20   9        7.24      296.17    504.78 o 

  -3  20   9       67.47        0.00    518.69 o 

  -2  20   9       73.45      841.67    554.11 o 

  -1  20   9        8.22        0.00    510.72 o 

   0  20   9       31.79       45.48    572.17 o 

   1  20   9      965.77      869.10    401.94 o 

   2  20   9      390.20      827.48    393.67 o 

  -4  21   9      249.64      261.36    583.33 o 

  -3  21   9       72.10        0.00    571.21 o 

  -2  21   9        6.63        0.00    547.53 o 

 -19   0  10     1801.34     1698.47    436.07 o 

 -18   0  10      661.90      225.10    363.19 o 

 -17   0  10      180.54      176.56    304.13 o 

 -16   0  10      729.41      408.84    287.22 o 

 -15   0  10     2886.92     2818.82    405.90 o 

 -14   0  10     1112.11     1363.79    402.60 o 

 -13   0  10       86.68      191.12    361.36 o 

 -12   0  10      909.48      611.17    372.41 o 

 -11   0  10      401.88      381.81    400.20 o 

 -10   0  10     3288.97     3732.21    424.91 o 

  -9   0  10     1116.73     1236.81    418.28 o 

  -8   0  10     6644.93     6273.38    421.86 o 

  -7   0  10       50.44      154.87    349.06 o 

  -6   0  10      125.09      151.97    327.53 o 

  -5   0  10    12600.24    12504.44    451.07 o 

  -4   0  10     1166.40     1107.41    368.55 o 

  -3   0  10     7831.96     8194.51    449.63 o 

  -1   0  10    17915.02    17808.24    548.50 o 

   0   0  10        4.81       23.93    432.56 o 

   1   0  10     4925.76     5237.35    345.74 o 

   2   0  10     4818.52     5089.67    381.82 o 

   3   0  10       55.16      127.51    372.08 o 

   4   0  10     2482.85     2236.13    402.35 o 

   5   0  10     3964.79     3927.94    418.91 o 

   6   0  10      830.82      540.40    512.84 o 

   7   0  10     1270.88     1348.47    504.64 o 

   8   0  10       97.44      458.96    514.64 o 

   9   0  10      385.76      803.79    540.98 o 

  10   0  10     2866.76     3514.34    597.10 o 

  11   0  10      150.17      234.64    428.34 o 

  12   0  10     2813.85     3102.08    356.20 o 

  13   0  10       88.46       48.18    407.59 o 

 -19   1  10       40.00      196.55    252.69 o 

 -18   1  10       70.76      272.44    360.17 o 

 -17   1  10       22.54      229.49    238.14 o 

 -16   1  10      410.80      549.03    236.16 o 

 -15   1  10        1.25      169.54    288.66 o 

 -14   1  10      240.95      264.32    224.17 o 

 -13   1  10     2093.69     1644.17    236.51 o 

 -12   1  10      932.40      745.74    226.13 o 

 -11   1  10     3002.14     2388.01    300.72 o 

 -10   1  10        6.51       76.74    144.71 o 

  -8   1  10      164.84      334.46    262.57 o 

  -7   1  10     7676.52     8288.52    301.83 o 

  -6   1  10     2923.77     3241.22    275.30 o 

  -5   1  10     7384.61     7771.44    302.99 o 

  -4   1  10      674.53      716.97    242.38 o 

  -3   1  10     1199.32      953.83    196.54 o 

  -2   1  10     1065.90     1339.38    207.75 o 

  -1   1  10      775.62     1024.11    231.03 o 

   0   1  10        9.06      136.71    242.91 o 

   1   1  10       33.66       54.42    266.60 o 

   2   1  10     4509.94     4688.79    305.95 o 

   3   1  10     4380.85     4315.37    272.01 o 

   4   1  10     3608.27     4288.41    295.64 o 

   5   1  10     1106.21      961.56    277.99 o 

   6   1  10      491.77      793.07    318.56 o 

   7   1  10       90.23       75.27    371.02 o 

   8   1  10     2388.13     2290.06    388.20 o 

  10   1  10     1967.64     1457.84    398.87 o 

  11   1  10       26.82      114.47    332.73 o 

  12   1  10      210.70      148.33    359.88 o 

  13   1  10      293.14      246.15    374.46 o 

 -19   2  10      193.08      130.52    259.95 o 

 -18   2  10      381.09      447.12    243.68 o 

 -17   2  10      771.67      908.89    249.02 o 

 -16   2  10        4.13      247.71    286.08 o 

 -15   2  10     1675.32     1989.12    244.34 o 

 -14   2  10      326.01       59.24    225.26 o 

 -13   2  10      933.05      541.14    224.50 o 

 -12   2  10      104.00      378.93    226.69 o 

 -11   2  10       19.73       54.37    144.79 o 

 -10   2  10      128.56      300.93    163.62 o 

  -9   2  10      275.05      601.83    171.77 o 

  -8   2  10      299.37      374.25    141.01 o 

  -7   2  10     2241.49     2459.66    132.47 o 

  -6   2  10        7.29        0.00    183.44 o 

  -5   2  10    15255.82    14965.35    239.65 o 

  -4   2  10      155.06      221.35    182.20 o 

  -3   2  10     1119.37     1115.72    194.42 o 

  -2   2  10     1180.28      948.05    209.67 o 

  -1   2  10     6833.08     7245.14    260.08 o 

   0   2  10     1968.10     1652.04    254.73 o 

   1   2  10     3495.51     3521.42    282.83 o 

   2   2  10     1799.08     1859.39    293.67 o 

   3   2  10     1816.58     1526.07    310.64 o 

   4   2  10     2189.92     2215.60    275.67 o 

   5   2  10       14.63        0.00    317.73 o 

   6   2  10       45.79       72.41    306.57 o 

   7   2  10      340.76      343.64    369.86 o 

   8   2  10       54.57        0.00    530.60 o 

   9   2  10        0.06        0.00    276.62 o 

  10   2  10      320.09      433.50    294.85 o 

  11   2  10      199.85      262.11    306.30 o 

  12   2  10     1764.46     1777.37    304.24 o 

  13   2  10       11.46      337.25    377.49 o 

 -19   3  10       32.90      172.56    253.49 o 

 -18   3  10      302.35      296.86    251.68 o 

 -17   3  10        6.84      209.10    287.81 o 

 -16   3  10       42.45      333.32    313.09 o 

 -15   3  10        2.32        0.00    230.90 o 

 -14   3  10      511.15      639.84    235.24 o 

 -13   3  10       34.33        0.00    220.00 o 

 -12   3  10      199.73      305.13    224.10 o 

 -11   3  10     4601.66     4753.01    213.77 o 

 -10   3  10       35.09        0.00    175.04 o 

  -9   3  10     1922.73     2234.43    160.77 o 

  -8   3  10      198.69      275.70    176.41 o 

  -7   3  10     4248.44     3909.68    202.61 o 

  -6   3  10      394.92      378.00    138.01 o 

  -5   3  10    28040.30    28946.74    248.56 o 

  -4   3  10       67.30       93.35    201.83 o 

  -3   3  10      649.11      858.31    200.06 o 

  -2   3  10     1165.06      968.05    209.54 o 

  -1   3  10      186.40      206.35    227.19 o 

   0   3  10       24.37      100.19    249.30 o 

   1   3  10      342.52      348.12    266.65 o 

   2   3  10     5197.25     5298.59    308.91 o 

   3   3  10      315.48      285.83    295.87 o 

   4   3  10      155.79      170.08    310.40 o 

   5   3  10      442.63      158.87    396.15 o 

   6   3  10       49.74      141.03    317.50 o 

   7   3  10      664.78      361.99    255.01 o 

   8   3  10     1582.70     1461.94    276.04 o 

   9   3  10        4.40      128.68    281.83 o 

  10   3  10      212.77      400.15    294.86 o 

  11   3  10      309.05      323.62    301.29 o 

  12   3  10        1.92      253.70    288.18 o 

  13   3  10        2.23        0.00    697.31 o 

 -19   4  10       21.27        0.00    330.37 o 

 -18   4  10      112.57      105.72    259.65 o 

 -17   4  10     1488.47     1650.55    265.11 o 

 -16   4  10       78.45        0.00    249.15 o 

 -15   4  10      208.58       88.74    232.13 o 

 -14   4  10      239.72      187.49    235.02 o 

 -13   4  10     1026.62     1042.63    230.86 o 

 -12   4  10      253.56      163.02    162.43 o 

 -11   4  10     1857.62     2306.78    177.64 o 

 -10   4  10      531.54      429.41    164.25 o 

  -9   4  10      819.87      784.53    154.70 o 

  -8   4  10      348.69      513.41    146.41 o 

  -7   4  10     1266.10     1127.11    188.01 o 

  -6   4  10      952.00      685.04    185.84 o 

  -5   4  10     8064.09     7897.92    237.05 o 

  -4   4  10     2361.38     2459.11    208.63 o 

  -3   4  10    14723.35    13468.05    555.25 o 

  -2   4  10      104.89       95.89    215.63 o 

  -1   4  10     1722.55     1600.19    235.05 o 

   0   4  10     2381.57     2196.22    249.75 o 

   1   4  10      496.30      495.34    141.07 o 

   2   4  10      733.12      989.13    169.30 o 

   3   4  10       70.23       79.81    194.72 o 

   4   4  10      787.82      730.00    218.74 o 

   5   4  10      684.31      538.56    231.40 o 

   6   4  10        8.16       62.79    319.89 o 

   7   4  10     1232.42      947.66    258.94 o 

   8   4  10      525.15      611.07    297.54 o 

   9   4  10       25.49      266.73    411.30 o 

  10   4  10      130.95      103.06    291.60 o 

  11   4  10      153.59      150.01    306.92 o 

  12   4  10        3.12        0.00    352.29 o 

  13   4  10        6.96       36.61    334.69 o 

 -19   5  10      182.13      274.29    384.62 o 

 -18   5  10        0.18        0.00    551.83 o 

 -17   5  10       16.10       39.33    247.79 o 

 -16   5  10        4.77       99.54    232.17 o 

 -15   5  10        0.07      281.48    313.14 o 

 -14   5  10       37.95       75.08    216.85 o 

 -13   5  10        4.42        0.00    214.29 o 

 -12   5  10      111.64      156.72    162.22 o 

 -11   5  10     1363.17     1120.49    173.74 o 

  -9   5  10       11.13       47.20    154.28 o 

  -8   5  10       23.14       71.56    148.84 o 

  -7   5  10     1119.97     1188.62    193.57 o 

  -6   5  10      783.67      984.91    193.80 o 

  -5   5  10       35.15      150.95    254.45 o 

  -4   5  10     1497.95     1978.60    215.49 o 

  -3   5  10     1020.46     1229.09    215.26 o 

  -2   5  10       46.51      194.06    222.87 o 

  -1   5  10     1761.53     2195.87    312.43 o 

   0   5  10     1291.98     1360.62    327.62 o 

   1   5  10        9.99      101.89    127.19 o 

   2   5  10      126.29      194.00    180.24 o 

   3   5  10     1027.52      942.44    218.79 o 

   4   5  10      287.80      244.75    232.41 o 

   5   5  10     2263.78     2069.57    278.15 o 

   6   5  10      584.00      620.44    279.36 o 

   7   5  10      112.44      348.80    293.81 o 

   8   5  10      280.06      138.60    275.73 o 

   9   5  10       77.84      168.17    304.32 o 

  10   5  10      289.67      135.53    293.87 o 

  11   5  10       48.63      172.75    303.03 o 

  12   5  10       48.83      155.21    324.73 o 

  13   5  10       19.48      145.66    381.41 o 

 -19   6  10       25.22      165.09    370.72 o 

 -18   6  10       35.65      279.61    356.07 o 

 -17   6  10      356.10      159.89    327.69 o 

 -16   6  10       38.77      158.04    319.36 o 

 -15   6  10      451.32      569.37    231.71 o 

 -14   6  10        3.96       17.57    271.37 o 

 -13   6  10       42.22      120.79    207.71 o 

 -12   6  10        1.58       33.86    175.00 o 

 -11   6  10      216.37      530.95    165.95 o 

 -10   6  10      247.15      236.54    160.69 o 

  -9   6  10      428.69      284.16    157.18 o 

  -8   6  10       66.69       63.39    147.35 o 

  -7   6  10      834.82     1132.34    148.07 o 

  -6   6  10      251.15      258.48    194.52 o 

  -5   6  10       68.70       90.26    199.37 o 

  -4   6  10      308.50      376.24    210.46 o 

  -3   6  10     4239.08     3970.20    243.65 o 

  -2   6  10     1973.80     1552.25    235.40 o 

  -1   6  10      881.94     1011.52    242.73 o 

   0   6  10    14010.33    14262.93    402.16 o 

   1   6  10       16.99      180.28    345.85 o 

   2   6  10      841.26     1090.76    369.80 o 

   3   6  10       22.78        0.00    206.29 o 

   4   6  10      344.50      403.86    240.02 o 

   5   6  10        0.02      256.70    270.04 o 

   6   6  10      250.34        0.00    284.37 o 

   7   6  10      131.00      489.37    307.11 o 

   8   6  10       59.62      113.01    334.27 o 

   9   6  10       32.62       13.81    289.38 o 

  10   6  10       23.86      172.89    416.41 o 

  11   6  10      172.51      201.69    549.97 o 

 -18   7  10       23.47       65.83    494.95 o 

 -17   7  10      491.62      263.41    346.15 o 

 -16   7  10      123.01        0.00    311.59 o 

 -15   7  10        0.05        0.00    297.37 o 

 -14   7  10      251.00      265.26    292.91 o 

 -13   7  10      587.47      508.48    209.46 o 

 -12   7  10      439.34      692.84    171.05 o 

 -11   7  10      187.95      150.55    163.04 o 

 -10   7  10      628.10      639.79    159.42 o 

  -9   7  10        0.36        6.23    151.93 o 

  -8   7  10      761.11      728.96    148.82 o 

  -7   7  10      960.89      987.28    143.00 o 

  -6   7  10      558.42      494.10    118.54 o 

  -5   7  10      556.88      713.61    211.04 o 

  -4   7  10        0.64      134.66    210.33 o 

  -3   7  10       20.18      208.63    254.02 o 

  -2   7  10      690.80      541.97    235.69 o 

  -1   7  10       97.11        8.53    238.44 o 

   0   7  10       11.79        0.00    415.11 o 

   1   7  10       95.79      136.47    332.69 o 

   2   7  10     1754.63     1467.90    562.31 o 

   3   7  10     2394.11     1668.95    535.95 o 

   4   7  10     1214.38      963.64    564.33 o 

   5   7  10       27.28      165.94    233.65 o 

   6   7  10      118.11       98.08    437.25 o 

   7   7  10       40.67       11.85    545.49 o 

   8   7  10       51.65       63.54    693.55 o 

   9   7  10       25.72      176.83    518.35 o 

  10   7  10        3.06      201.30    419.70 o 

  11   7  10      173.43      322.60    544.84 o 

  12   7  10       14.19      522.54    435.20 o 

 -18   8  10      148.86      236.84    373.31 o 

 -17   8  10        0.08        3.70    336.71 o 

 -16   8  10      637.36      512.27    329.55 o 

 -15   8  10        0.15      157.81    409.11 o 

 -14   8  10        4.53       50.39    386.58 o 

 -13   8  10       50.95      313.37    283.12 o 

 -12   8  10       74.19      160.80    201.38 o 

 -11   8  10      215.12      283.76    196.17 o 

 -10   8  10      555.55      243.86    193.08 o 

  -9   8  10      328.98      378.03    154.04 o 

  -8   8  10       20.51        0.00    145.33 o 

  -7   8  10     4593.74     4429.77    159.78 o 

  -6   8  10        0.31       20.67    215.63 o 

  -5   8  10       85.88       37.89    206.09 o 

  -4   8  10       92.02      136.79    208.20 o 

  -3   8  10      914.99      733.37    227.39 o 

  -2   8  10      274.44      312.94    226.31 o 

  -1   8  10      120.36       96.79    239.93 o 

   0   8  10      154.35       87.21    320.49 o 

   1   8  10     1853.22     1603.16    549.04 o 

   2   8  10     1319.58     1335.33    526.42 o 

   3   8  10      219.37        0.00    568.75 o 

   4   8  10     1577.13     1664.15    457.53 o 

   5   8  10      263.20      255.89    438.03 o 

   6   8  10       77.65       73.55    434.18 o 

   7   8  10      435.09       84.89    444.87 o 

   8   8  10       27.61      300.93    641.24 o 

  10   8  10       62.50      202.05    416.08 o 

  11   8  10      207.16      239.42    441.72 o 

  12   8  10       19.17       47.15    454.56 o 

 -18   9  10      109.01       22.16    511.25 o 

 -17   9  10      210.26      330.52    350.74 o 

 -16   9  10        7.57       74.39    330.96 o 

 -15   9  10       43.73      247.64    319.26 o 

 -14   9  10      335.48      494.98    306.43 o 

 -13   9  10      650.54      671.65    325.25 o 

 -12   9  10        1.32       71.80    271.76 o 

 -11   9  10     1123.73     1107.10    209.26 o 

 -10   9  10      129.06      236.25    197.94 o 

  -9   9  10       31.36      101.35    285.38 o 

  -8   9  10      272.72      275.02    287.89 o 

  -7   9  10      690.52      954.68    300.26 o 

  -6   9  10      276.59      314.10    198.45 o 

  -5   9  10     3478.98     3543.49    322.62 o 

  -4   9  10     2275.45     2099.04    215.91 o 

  -3   9  10       85.21       18.41    226.49 o 

  -2   9  10      301.49      172.99    228.61 o 

  -1   9  10     2012.16     2117.32    351.37 o 

   0   9  10      320.19      218.60    333.29 o 

   1   9  10      497.96      625.48    351.30 o 

   2   9  10      206.30      293.15    413.93 o 

   3   9  10      724.07      782.98    402.14 o 

   4   9  10        0.42      308.12    686.01 o 

   5   9  10        0.31        0.00    692.57 o 

   6   9  10      597.97      478.13    434.62 o 

   7   9  10      417.83      456.98    433.81 o 

   8   9  10      696.32      735.92    674.13 o 

   9   9  10      272.43      184.26    674.81 o 

  10   9  10       85.86      440.17    667.02 o 

  11   9  10       45.39      153.48    699.64 o 

 -17  10  10      174.40      268.08    351.91 o 

 -16  10  10       34.45       48.50    434.81 o 

 -15  10  10       97.99      218.67    321.90 o 

 -14  10  10      152.95      177.47    309.32 o 

 -13  10  10      130.34      218.99    291.76 o 

 -12  10  10        6.76      201.95    208.81 o 

 -11  10  10     1184.46     1118.57    286.23 o 

 -10  10  10     1762.67     2118.10    303.67 o 

  -9  10  10     1467.23     1795.53    304.26 o 

  -8  10  10       86.61       43.45    293.62 o 

  -7  10  10        2.61      214.54    290.94 o 

  -6  10  10      440.44      206.59    297.86 o 

  -5  10  10        4.23        0.00    315.69 o 

  -4  10  10      562.25      619.66    212.96 o 

  -3  10  10      539.17      423.04    318.56 o 

  -2  10  10      182.05      458.71    311.28 o 

  -1  10  10       81.73       90.92    341.04 o 

   0  10  10       72.97      261.99    390.91 o 

   1  10  10      769.10      859.22    304.51 o 

   2  10  10        1.20        0.00    413.79 o 

   3  10  10      736.12      954.80    395.84 o 

   4  10  10     1670.41     1408.58    419.27 o 

   5  10  10       74.89        0.00    413.22 o 

   6  10  10      365.10      423.16    423.76 o 

   7  10  10      163.10      217.07    420.98 o 

   9  10  10        0.54        0.00    694.65 o 

  10  10  10      290.83      563.49    684.67 o 

  11  10  10        6.77      131.20    445.03 o 

 -17  11  10        0.37      233.57    536.42 o 

 -16  11  10        3.30       17.77    543.17 o 

 -14  11  10        3.95      195.51    524.02 o 

 -13  11  10      679.47      768.31    479.31 o 

 -12  11  10        4.75      262.78    278.99 o 

 -11  11  10     2596.26     2241.86    406.13 o 

 -10  11  10      654.15      504.67    299.41 o 

  -9  11  10     1729.79     1647.18    309.18 o 

  -8  11  10      324.05      228.18    295.38 o 

  -7  11  10       55.25       25.13    297.40 o 

  -6  11  10       34.33        0.00    241.96 o 

  -5  11  10       47.40       49.02    257.10 o 

  -4  11  10     1859.13     1828.80    270.34 o 

  -3  11  10        1.00       96.96    267.57 o 

  -2  11  10       43.80      159.66    284.55 o 

  -1  11  10       67.05      234.49    282.91 o 

   0  11  10      308.55      292.55    300.99 o 

   1  11  10     1572.87     1766.11    306.28 o 

   2  11  10      286.13      343.08    304.81 o 

   3  11  10        9.62       63.56    382.19 o 

   4  11  10      460.63      130.63    396.09 o 

   5  11  10     1143.34      872.83    410.14 o 

   6  11  10      417.23      499.07    429.68 o 

   7  11  10      694.42      656.53    414.51 o 

   8  11  10     1161.36     1718.71    711.97 o 

  10  11  10      307.30      618.33    702.94 o 

  11  11  10      121.63        0.00    702.96 o 

 -16  12  10       10.94      134.22    564.11 o 

 -15  12  10      561.99        0.00    559.45 o 

 -14  12  10      349.39        0.00    518.33 o 

 -12  12  10      437.70      592.81    295.46 o 

 -11  12  10       44.76      115.02    290.93 o 

 -10  12  10      129.84      276.44    308.11 o 

  -9  12  10        3.66       41.08    294.84 o 

  -8  12  10        6.39      108.15    375.98 o 

  -7  12  10      822.81     1116.95    315.85 o 

  -6  12  10      687.17      501.62    305.42 o 

  -5  12  10      108.82       64.81    243.35 o 

  -4  12  10        0.70        0.00    451.23 o 

  -3  12  10     2830.34     3108.27    298.43 o 

  -2  12  10      234.32      312.39    276.48 o 

  -1  12  10     3180.51     3705.90    303.93 o 

   0  12  10      125.99      293.21    286.97 o 

   1  12  10      163.28      241.56    291.05 o 

   2  12  10      392.09      450.45    300.39 o 

   3  12  10      242.64       97.91    382.49 o 

   4  12  10      404.30      398.55    393.03 o 

   5  12  10      577.01      357.33    415.36 o 

   6  12  10        4.12        0.00    628.65 o 

   7  12  10       80.53       28.50    696.31 o 

   8  12  10       10.86       20.29    665.03 o 

   9  12  10        0.06      214.92    733.92 o 

  10  12  10      312.77      715.41    708.92 o 

 -15  13  10       29.96       33.99    563.99 o 

 -13  13  10      924.99      710.64    319.73 o 

 -12  13  10      186.64      114.05    301.85 o 

 -11  13  10      242.10      190.87    315.23 o 

 -10  13  10        0.08      186.30    314.13 o 

  -9  13  10     3310.02     3508.55    349.23 o 

  -8  13  10     1223.60      771.79    318.78 o 

  -7  13  10     7356.99     7604.71    384.29 o 

  -6  13  10      886.89      566.67    327.12 o 

  -5  13  10      238.37      286.31    241.66 o 

  -4  13  10       55.73      207.63    252.40 o 

  -3  13  10      302.74      538.39    268.70 o 

  -2  13  10        4.24      114.24    269.83 o 

  -1  13  10       47.64      306.92    341.07 o 

   0  13  10      691.80      635.55    281.67 o 

   1  13  10      178.59      211.71    297.16 o 

   2  13  10      624.96      686.15    300.93 o 

   3  13  10        0.78        0.00    299.10 o 

   4  13  10     1638.74     1873.37    405.46 o 

   5  13  10     1051.88     1074.82    407.43 o 

   6  13  10     2146.98     2482.20    436.99 o 

   7  13  10       77.18      116.07    417.59 o 

   8  13  10       16.05      303.39    657.12 o 

   9  13  10      353.93      367.82    751.45 o 

 -15  14  10      454.69     1006.93    540.74 o 

 -14  14  10       39.02      170.40    531.43 o 

 -13  14  10      153.97       62.98    328.15 o 

 -12  14  10      204.03      363.67    322.66 o 

 -11  14  10      301.41      320.01    333.14 o 

 -10  14  10       40.40       14.01    314.95 o 

  -9  14  10        3.66      150.72    312.48 o 

  -8  14  10       84.15        0.00    488.27 o 

  -7  14  10       67.06       98.69    301.11 o 

  -6  14  10      195.71      476.07    320.78 o 

  -5  14  10      650.26      682.15    318.51 o 

  -4  14  10        9.32      162.67    256.70 o 

  -3  14  10     1580.69     1589.49    273.64 o 

  -2  14  10      813.55      467.93    266.73 o 

  -1  14  10     1917.91     2177.96    293.58 o 

   0  14  10     1142.94      982.49    290.88 o 

   1  14  10      846.27      953.28    300.43 o 

   2  14  10      139.81      298.87    352.95 o 

   3  14  10      345.54      167.09    305.71 o 

   4  14  10       15.90       67.59    379.37 o 

   5  14  10      925.66      427.73    399.59 o 

   6  14  10       33.29      163.57    389.62 o 

   7  14  10       75.78      334.68    416.95 o 

   8  14  10      105.08       83.40    722.02 o 

   9  14  10       21.07      244.95    730.70 o 

 -14  15  10       94.36      452.44    574.43 o 

 -13  15  10      335.65      514.62    345.34 o 

 -12  15  10       80.96      286.41    342.61 o 

 -11  15  10     1864.04     1573.34    366.45 o 

 -10  15  10       75.97        0.00    323.45 o 

  -9  15  10     1278.38     1323.76    337.53 o 

  -8  15  10       64.41        0.00    468.77 o 

  -7  15  10     1254.31     1911.26    332.66 o 

  -6  15  10       38.24       16.01    315.95 o 

  -5  15  10      556.09      283.36    391.52 o 

  -4  15  10       46.05        0.00    458.59 o 

  -3  15  10        1.01       92.92    259.40 o 

  -2  15  10      362.92      387.84    272.33 o 

  -1  15  10      157.15      250.27    282.33 o 

   0  15  10      264.72       74.09    286.53 o 

   1  15  10      346.29      556.26    299.00 o 

   2  15  10      778.10      790.96    308.34 o 

   3  15  10       32.94       33.62    498.68 o 

   4  15  10      870.48      739.07    388.93 o 

   5  15  10      270.73      283.01    403.39 o 

   6  15  10      199.53      268.85    705.82 o 

   7  15  10       81.29       87.80    711.80 o 

   8  15  10      284.04      218.44    733.70 o 

 -13  16  10      594.58      339.73    369.75 o 

 -12  16  10       19.43       94.30    353.46 o 

 -11  16  10      438.06      446.21    352.65 o 

 -10  16  10      223.08      177.71    332.65 o 

  -9  16  10      216.95       26.24    333.69 o 

  -8  16  10       61.46      428.67    328.51 o 

  -7  16  10      215.14      435.15    336.40 o 

  -6  16  10       50.01        0.00    466.52 o 

  -5  16  10     1602.44     1424.32    355.74 o 

  -4  16  10      438.73      457.77    323.12 o 

  -3  16  10      827.12      761.95    342.40 o 

  -2  16  10      133.16      142.19    267.70 o 

  -1  16  10      333.93      246.25    275.21 o 

   0  16  10      580.96      567.57    278.87 o 

   1  16  10      589.04      671.15    289.07 o 

   2  16  10       12.51       59.44    288.91 o 

   3  16  10      258.47      446.08    375.58 o 

   4  16  10      339.09      393.74    637.62 o 

   5  16  10        0.13      417.65    626.93 o 

   6  16  10        2.14      161.79    669.72 o 

   7  16  10      217.53        0.00    710.87 o 

 -12  17  10       20.34      104.98    358.40 o 

 -11  17  10      316.94      630.48    355.00 o 

 -10  17  10        0.44        0.15    479.73 o 

  -9  17  10      842.20      662.93    344.04 o 

  -8  17  10        7.91      159.33    337.75 o 

  -7  17  10      910.69      465.97    354.27 o 

  -6  17  10      286.37      264.88    340.37 o 

  -5  17  10     1776.24     1618.16    357.62 o 

  -4  17  10      108.02       60.13    325.22 o 

  -3  17  10        4.75      197.31    339.03 o 

  -2  17  10       33.07      182.99    323.62 o 

  -1  17  10        2.25      158.82    269.60 o 

   0  17  10        9.48      306.35    471.54 o 

   1  17  10        0.34        0.00    368.09 o 

   2  17  10      342.15      220.20    387.51 o 

   3  17  10      214.33      241.84    401.78 o 

   4  17  10      432.21      461.35    419.19 o 

   5  17  10       29.49       77.75    650.24 o 

   6  17  10      397.74      768.60    672.28 o 

 -11  18  10       41.00      261.35    470.44 o 

 -10  18  10       14.88       59.63    355.39 o 

  -9  18  10      220.29      242.56    510.51 o 

  -8  18  10       59.66       58.42    478.67 o 

  -7  18  10       21.25      117.78    336.82 o 

  -6  18  10       79.43       85.78    331.23 o 

  -5  18  10      422.93      657.05    340.40 o 

  -4  18  10        4.75      357.48    335.12 o 

  -3  18  10      454.05      712.75    355.07 o 

  -2  18  10      644.20      663.34    500.45 o 

  -1  18  10       35.43        0.00    527.23 o 

   0  18  10      916.69      772.70    383.70 o 

   1  18  10      246.73      175.05    370.36 o 

   2  18  10      226.39      433.64    385.58 o 

   3  18  10       77.88      321.67    513.22 o 

   4  18  10      164.76      197.44    401.81 o 

   5  18  10      218.54       74.35    646.87 o 

  -9  19  10      210.96      311.29    361.07 o 

  -8  19  10       64.46      214.69    362.89 o 

  -7  19  10      177.34        0.00    477.69 o 

  -6  19  10      532.69      433.46    366.75 o 

  -5  19  10        6.61      215.40    523.39 o 

  -4  19  10      110.71      130.72    534.34 o 

  -3  19  10       11.75       30.16    532.07 o 

  -2  19  10        8.60      375.77    522.52 o 

  -1  19  10        4.22        0.00    553.84 o 

   0  19  10       36.92      562.44    375.64 o 

   1  19  10      148.72      178.89    369.35 o 

   2  19  10       99.59       49.54    388.75 o 

   3  19  10      768.20      872.31    526.70 o 

  -6  20  10        0.16       67.15    533.14 o 

  -5  20  10       43.38      545.28    548.85 o 

  -4  20  10        2.00      320.47    527.36 o 

  -3  20  10      144.73      456.85    514.84 o 

  -2  20  10      118.97      192.34    578.58 o 

  -1  20  10      288.08       44.83    564.32 o 

   0  20  10       25.90      155.07    570.12 o 

   1  20  10       43.33        0.00    541.01 o 

 -19   1  11       59.14       98.56    328.91 o 

 -18   1  11      205.57      338.23    322.85 o 

 -17   1  11      122.12       30.53    299.50 o 

 -16   1  11      251.84      213.05    304.03 o 

 -15   1  11       31.46       47.29    288.58 o 

 -14   1  11      290.26      661.85    292.58 o 

 -13   1  11      570.22      670.21    286.13 o 

 -12   1  11      918.96     1173.28    313.94 o 

 -11   1  11      745.44      807.29    302.87 o 

 -10   1  11      236.89      297.60    295.04 o 

  -9   1  11      549.16      281.30    146.16 o 

  -8   1  11     1732.44     1939.80    294.32 o 

  -7   1  11     2999.82     3157.90    296.54 o 

  -6   1  11      828.91      960.79    286.77 o 

  -5   1  11      400.58      269.34    283.76 o 

  -4   1  11     2203.08     2068.90    235.37 o 

  -3   1  11      210.93      519.00    216.06 o 

  -2   1  11     3593.82     3075.79    251.03 o 

  -1   1  11       59.99      123.07    252.02 o 

   0   1  11        7.77      129.21    537.08 o 

   1   1  11     1025.63      989.88    291.32 o 

   2   1  11     1510.33     1581.28    259.73 o 

   3   1  11       67.83       96.07    269.32 o 

   4   1  11     1387.09     1410.16    286.05 o 

   5   1  11      321.29      407.11    326.71 o 

   6   1  11      187.27        9.60    308.19 o 

   7   1  11     2641.63     2318.81    398.03 o 

   8   1  11       62.38       61.56    391.28 o 

   9   1  11        4.36       99.91    391.95 o 

  10   1  11        3.05        0.00    568.18 o 

  11   1  11        0.32       88.38    281.95 o 

  12   1  11       12.94       65.64    331.62 o 

 -19   2  11      386.87      312.67    276.97 o 

 -18   2  11      320.02      175.87    268.82 o 

 -17   2  11        0.60       16.61    247.73 o 

 -16   2  11       13.57      121.17    310.70 o 

 -15   2  11       20.21      158.82    287.89 o 

 -14   2  11     1544.14     2003.26    246.17 o 

 -13   2  11        8.45       21.42    217.24 o 

 -12   2  11       20.49        0.00    426.50 o 

 -11   2  11     1048.73     1053.15    306.10 o 

 -10   2  11     2245.76     2530.25    235.21 o 

  -9   2  11      132.01      159.24    177.60 o 

  -8   2  11      799.02      557.21    148.75 o 

  -7   2  11     3770.40     3839.03    192.50 o 

  -6   2  11        8.03      106.97    184.17 o 

  -5   2  11     1444.44     1265.71    203.83 o 

  -4   2  11     2624.50     2667.76    221.56 o 

  -3   2  11      524.25      514.63    220.38 o 

  -2   2  11      135.06      159.84    235.37 o 

  -1   2  11     6079.47     5978.93    287.49 o 

   0   2  11     1931.24     1908.11    286.02 o 

   1   2  11     4557.36     4610.07    311.60 o 

   2   2  11        4.08       76.93    370.54 o 

   3   2  11      611.11      374.61    319.28 o 

   4   2  11       34.20      251.07    324.00 o 

   5   2  11       23.31      213.32    375.73 o 

   6   2  11        2.56       13.57    313.43 o 

   7   2  11      495.51      534.60    376.03 o 

   8   2  11      181.87       51.20    380.00 o 

   9   2  11      193.22       86.18    279.37 o 

  10   2  11        0.17       10.41    294.88 o 

  11   2  11        4.95       29.71    371.66 o 

  12   2  11      103.14      173.70    301.80 o 

 -19   3  11      147.12      144.64    276.02 o 

 -18   3  11      176.12       11.85    271.97 o 

 -17   3  11        0.05        6.27    290.04 o 

 -16   3  11       79.22      151.56    293.30 o 

 -15   3  11       29.80      161.52    234.14 o 

 -14   3  11      348.40      407.41    233.78 o 

 -13   3  11     1572.71     1146.78    227.51 o 

 -12   3  11      442.99      204.62    217.16 o 

 -11   3  11     1262.15     1599.77    284.72 o 

 -10   3  11     1219.08      926.86    191.89 o 

  -9   3  11      169.55      135.51    184.24 o 

  -8   3  11      211.75      364.02    189.03 o 

  -7   3  11     8329.87     8414.79    240.78 o 

  -6   3  11       38.04      121.08    155.98 o 

  -5   3  11      704.46      606.32    202.08 o 

  -4   3  11     2101.35     2142.80    222.25 o 

  -3   3  11       24.13        2.50    224.14 o 

  -2   3  11      285.09      309.65    238.38 o 

  -1   3  11     3209.26     3002.62    274.83 o 

   0   3  11     1259.44     1268.99    278.68 o 

   1   3  11     2825.72     2346.53    301.42 o 

   2   3  11       26.32       97.26    291.72 o 

   3   3  11     1877.66     1902.60    322.27 o 

   4   3  11       98.37      137.91    329.07 o 

   5   3  11       25.80      148.20    374.76 o 

   6   3  11     1153.45     1367.28    235.62 o 

   7   3  11      362.10      248.47    257.96 o 

   8   3  11       13.73      157.42    295.94 o 

  10   3  11      525.28      923.03    304.96 o 

  11   3  11      286.08      222.22    316.51 o 

  12   3  11      674.15      473.30    337.86 o 

 -19   4  11      307.11      349.33    376.48 o 

 -18   4  11      196.42      245.92    318.46 o 

 -17   4  11       84.77      203.40    250.98 o 

 -16   4  11      388.30      528.48    247.38 o 

 -15   4  11      903.98     1153.03    250.77 o 

 -14   4  11      302.49      358.18    239.05 o 

 -13   4  11      387.21      474.72    225.03 o 

 -12   4  11      176.77      442.91    220.32 o 

 -11   4  11        3.94      117.43    161.83 o 

 -10   4  11      110.19       48.19    166.72 o 

  -9   4  11       31.93        0.00    208.39 o 

  -8   4  11       93.02      146.37    194.43 o 

  -7   4  11     1719.80     1728.30    209.36 o 

  -6   4  11        9.28        0.00    206.48 o 

  -5   4  11      173.58      117.35    212.06 o 

  -4   4  11      902.37     1138.84    218.51 o 

  -3   4  11    10062.64     9874.12    275.44 o 

  -2   4  11      378.11      418.36    245.72 o 

  -1   4  11      150.93      140.69    252.29 o 

   0   4  11      181.27      169.66     99.78 o 

   1   4  11      506.42      326.02    143.34 o 

   2   4  11      950.72      843.44    172.35 o 

   3   4  11      822.91      619.15    190.20 o 

   4   4  11      418.89      402.33    218.36 o 

   5   4  11      100.29       66.27    251.04 o 

   6   4  11       63.14        0.00    240.59 o 

   7   4  11       83.91       41.97    604.86 o 

   8   4  11       22.38       90.33    294.02 o 

   9   4  11      239.04      165.60    283.74 o 

  10   4  11     1772.97     1773.56    317.69 o 

  11   4  11      161.83      186.36    448.48 o 

 -19   5  11      169.33      337.26    385.27 o 

 -18   5  11        1.79      216.19    357.09 o 

 -17   5  11        7.14        0.00    498.14 o 

 -16   5  11      371.11      429.48    255.66 o 

 -15   5  11      287.36      293.00    246.59 o 

 -14   5  11     1062.61      924.32    246.70 o 

 -13   5  11       69.34      129.41    232.93 o 

 -12   5  11       34.28       34.90    284.60 o 

 -11   5  11     1371.66     1145.40    174.94 o 

 -10   5  11      387.29      361.28    165.76 o 

  -9   5  11     2609.46     2552.42    166.86 o 

  -8   5  11      659.57      424.63    199.80 o 

  -7   5  11     7925.69     7677.80    250.24 o 

  -6   5  11      192.63      294.37    212.39 o 

  -5   5  11     2582.68     2994.72    234.49 o 

  -4   5  11     1291.49     1616.85    231.01 o 

  -3   5  11       18.65        0.00    304.47 o 

  -2   5  11      698.46      875.71    327.89 o 

  -1   5  11      579.98      362.99    342.58 o 

   0   5  11      436.67      224.01    356.98 o 

   1   5  11      352.95      305.07    370.19 o 

   2   5  11     3069.19     3312.26    411.07 o 

   3   5  11      124.78      358.05    201.97 o 

   4   5  11       64.57      170.55    233.75 o 

   5   5  11      246.56      317.80    246.68 o 

   6   5  11     2850.31     2892.18    299.53 o 

   7   5  11      339.58      343.65    256.17 o 

   8   5  11       42.58      187.09    440.72 o 

   9   5  11      261.41      363.04    424.96 o 

  12   5  11      198.64      307.97    457.22 o 

 -18   6  11       11.68      218.22    387.83 o 

 -17   6  11     1577.46     1576.33    368.17 o 

 -16   6  11       82.43      103.92    329.24 o 

 -15   6  11      492.83      270.23    323.27 o 

 -14   6  11      480.32      626.54    235.41 o 

 -13   6  11      654.18      641.82    228.26 o 

 -12   6  11       46.02       48.00    168.29 o 

 -11   6  11     2896.72     3055.08    185.45 o 

 -10   6  11      255.72       93.53    168.61 o 

  -9   6  11       57.49      267.85    155.51 o 

  -8   6  11      339.95      207.49    143.73 o 

  -7   6  11      296.18      336.40    205.10 o 

  -6   6  11       14.98       24.77    210.48 o 

  -5   6  11      847.64      646.02    225.28 o 

  -4   6  11    10670.12    10045.31    284.11 o 

  -3   6  11     3657.90     3265.59    251.60 o 

  -2   6  11      191.89      262.21    314.65 o 

  -1   6  11     6932.24     6672.48    376.95 o 

   0   6  11      533.67      758.95    351.79 o 

   1   6  11     7169.34     7291.52    406.31 o 

   2   6  11      587.43      848.04    379.54 o 

   3   6  11      156.16      434.22    591.32 o 

   4   6  11      214.84      167.21    598.46 o 

   5   6  11     1076.54     1214.42    571.32 o 

   6   6  11      140.49       41.64    621.63 o 

   7   6  11       79.31      164.05    687.52 o 

   8   6  11       85.30      104.50    543.58 o 

   9   6  11      484.92      584.03    425.05 o 

  10   6  11        1.45      277.88    440.18 o 

  11   6  11        1.33      206.35    439.17 o 

  12   6  11      470.08      858.42    473.81 o 

 -18   7  11        4.37      734.44    518.94 o 

 -17   7  11       92.62      285.15    354.50 o 

 -16   7  11        1.75        0.00    430.41 o 

 -15   7  11      115.77      435.62    416.55 o 

 -14   7  11      953.29     1212.01    314.36 o 

 -13   7  11     2790.77     3138.75    322.14 o 

 -12   7  11       43.74      115.66    166.92 o 

 -11   7  11     3781.96     4467.65    241.68 o 

 -10   7  11        2.03       63.90    160.51 o 

  -8   7  11     1026.51     1115.82    208.90 o 

  -7   7  11      174.85       65.72    207.34 o 

  -6   7  11      354.63      213.36    210.44 o 

  -5   7  11     5385.24     5962.19    257.56 o 

  -4   7  11       18.54      137.43    233.17 o 

  -3   7  11     4081.12     3648.93    257.72 o 

  -2   7  11     2133.21     2385.93    262.31 o 

  -1   7  11     3046.15     2978.22    344.49 o 

   0   7  11     2829.93     3032.60    471.01 o 

   1   7  11       37.83      101.38    368.19 o 

   2   7  11        6.52      435.11    555.08 o 

   3   7  11     1700.35     1455.07    566.03 o 

   5   7  11      468.11      875.20    594.00 o 

   6   7  11        3.46      426.95    589.86 o 

   7   7  11      329.29      295.48    447.93 o 

   8   7  11     1284.57      967.76    728.90 o 

   9   7  11      152.14      365.39    421.81 o 

  10   7  11       33.76       68.69    449.96 o 

 -18   8  11      101.12      302.21    560.99 o 

 -17   8  11      223.79       63.37    345.98 o 

 -16   8  11      395.03      557.53    328.50 o 

 -15   8  11      341.84      195.93    310.45 o 

 -14   8  11        7.57      124.77    298.36 o 

 -13   8  11      987.70     1122.89    255.13 o 

 -12   8  11       77.29       52.10    269.01 o 

 -11   8  11     1991.40     2393.14    214.39 o 

 -10   8  11       65.70      148.09    327.18 o 

  -9   8  11      136.58      102.90    199.74 o 

  -8   8  11       63.77        0.00    203.57 o 

  -7   8  11      599.75      625.33    206.97 o 

  -6   8  11      295.31      354.40    209.86 o 

  -5   8  11      976.10     1040.27    227.26 o 

  -4   8  11       28.45      158.45    337.05 o 

  -3   8  11     5487.70     5783.37    275.95 o 

  -2   8  11      167.40      114.21    242.87 o 

  -1   8  11     4401.00     4090.30    283.96 o 

   0   8  11     2076.57     2359.84    352.83 o 

   1   8  11     2153.26     1396.25    533.74 o 

   2   8  11     1781.08     1668.76    580.61 o 

   3   8  11     2283.53     1547.79    602.21 o 

   4   8  11     1043.69     1218.69    567.59 o 

   5   8  11      892.29      634.53    453.53 o 

   6   8  11       17.38      238.12    711.55 o 

   7   8  11      276.65      410.65    463.28 o 

   8   8  11      881.79     1163.61    660.90 o 

   9   8  11        6.88      461.47    672.69 o 

  10   8  11       55.48      111.30    451.12 o 

  11   8  11       82.47        0.00    744.19 o 

 -17   9  11       40.71      440.28    510.58 o 

 -16   9  11      128.43      119.05    520.09 o 

 -14   9  11       11.19      255.58    476.17 o 

 -13   9  11      524.25      335.52    267.04 o 

 -12   9  11      625.06      771.59    282.85 o 

 -11   9  11     1394.48     1523.68    296.03 o 

 -10   9  11       13.99      101.86    278.79 o 

  -9   9  11     7501.79     8188.53    622.04 o 

  -8   9  11      194.58        0.00    293.44 o 

  -7   9  11      610.72      484.92    305.09 o 

  -6   9  11      598.74      511.64    218.28 o 

  -5   9  11       93.42      106.39    218.28 o 

  -4   9  11       53.07       99.13    228.89 o 

  -3   9  11     2106.39     2351.04    260.48 o 

  -2   9  11      116.06       20.12    247.98 o 

  -1   9  11       82.73      132.87    288.27 o 

   0   9  11     2427.54     1949.42    380.02 o 

   1   9  11      527.01      767.67    555.69 o 

   2   9  11        3.44      250.02    518.75 o 

   3   9  11       13.25       51.60    414.76 o 

   4   9  11     3372.43     3284.13    461.49 o 

   5   9  11     1018.94     1035.72    460.14 o 

   6   9  11     3028.38     2530.29    457.96 o 

   7   9  11      454.37      143.45    433.04 o 

   8   9  11      687.89      969.85    689.92 o 

   9   9  11     1415.32     1663.20    719.28 o 

  10   9  11       40.64      361.17    455.58 o 

  11   9  11      175.58      520.65    615.23 o 

 -17  10  11       18.46      199.15    564.41 o 

 -16  10  11      147.56       32.92    558.58 o 

 -15  10  11     1465.31     2291.05    574.39 o 

 -14  10  11      190.92      574.06    485.17 o 

 -13  10  11     2442.49     2479.77    549.88 o 

 -12  10  11     2300.57     1827.84    581.75 o 

 -11  10  11      118.86      108.03    290.96 o 

 -10  10  11      302.90      535.21    290.38 o 

  -9  10  11      297.49      489.25    292.19 o 

  -8  10  11      365.75      443.66    294.91 o 

  -7  10  11      865.46      914.78    309.59 o 

  -6  10  11      513.06      457.31    299.15 o 

  -5  10  11      673.26      647.99    313.61 o 

  -4  10  11      898.27     1089.06    326.66 o 

  -3  10  11     1908.79     2161.22    244.09 o 

  -2  10  11     5969.16     6571.75    382.77 o 

  -1  10  11     2662.01     2670.75    347.94 o 

   0  10  11      140.84      354.05    352.90 o 

   1  10  11     1605.07     1293.16    432.39 o 

   2  10  11       29.28      265.74    408.22 o 

   3  10  11      101.02      287.36    424.73 o 

   4  10  11      860.60      553.44    447.00 o 

   5  10  11        6.24        0.00    425.75 o 

   6  10  11      276.40      124.14    451.20 o 

   7  10  11        1.64      115.66    438.94 o 

   8  10  11       17.74        0.00    718.64 o 

   9  10  11      130.59      988.98    713.48 o 

  10  10  11      292.74      343.19    742.02 o 

 -17  11  11        6.66      164.65    570.27 o 

 -16  11  11        0.51        0.00    578.35 o 

 -15  11  11       48.29      362.15    567.88 o 

 -14  11  11       24.92      459.88    500.94 o 

 -13  11  11      367.79      235.30    291.08 o 

 -12  11  11       21.21       91.53    288.15 o 

 -11  11  11      331.75      409.16    302.59 o 

 -10  11  11       56.63       48.86    292.78 o 

  -9  11  11     3268.27     3846.68    585.04 o 

  -8  11  11        0.62      119.57    460.98 o 

  -7  11  11     1022.25      959.84    324.02 o 

  -6  11  11       48.03      399.11    311.05 o 

  -5  11  11      571.95      545.68    329.22 o 

  -4  11  11      256.04      701.25    328.26 o 

  -3  11  11     1247.98      782.46    332.58 o 

  -2  11  11      354.26      878.61    287.65 o 

  -1  11  11      438.73      450.30    298.17 o 

   0  11  11       85.91      139.91    301.25 o 

   1  11  11      439.50      361.88    298.99 o 

   2  11  11      156.41      177.72    417.94 o 

   3  11  11      290.57      110.70    428.20 o 

   4  11  11     1015.35     1342.91    428.30 o 

   5  11  11      330.56      422.17    425.79 o 

   6  11  11     1495.92     1522.83    451.10 o 

   7  11  11      165.29      198.63    437.20 o 

   8  11  11      359.75     1005.08    753.61 o 

   9  11  11       38.79      114.30    724.26 o 

  10  11  11      610.78      668.77    734.40 o 

 -15  12  11       14.30       60.58    576.39 o 

 -14  12  11       22.22        0.00    297.48 o 

 -13  12  11      517.57      471.14    445.00 o 

 -12  12  11       79.93      159.13    305.96 o 

 -11  12  11      336.49      288.32    313.08 o 

 -10  12  11      448.04      592.05    310.34 o 

  -9  12  11       70.48      249.20    309.20 o 

  -8  12  11      502.52      584.46    314.74 o 

  -7  12  11       59.45       32.62    323.25 o 

  -6  12  11      160.08      255.68    305.53 o 

  -5  12  11     2501.96     2673.94    282.83 o 

  -4  12  11      260.34      251.05    268.10 o 

  -3  12  11      420.91      240.79    284.00 o 

  -2  12  11      159.26        0.00    355.93 o 

  -1  12  11      900.07     1100.53    306.03 o 

   0  12  11       44.41      145.58    303.66 o 

   1  12  11      459.33      550.02    316.49 o 

   2  12  11      416.81      173.71    405.35 o 

   3  12  11      152.54      129.07    526.61 o 

   4  12  11      432.23      451.02    423.37 o 

   5  12  11      238.68      285.72    423.36 o 

   6  12  11        6.82      398.37    699.63 o 

   7  12  11        0.21        0.00    679.68 o 

   8  12  11      688.13      641.64    762.17 o 

 -15  13  11        7.83      119.79    585.71 o 

 -14  13  11        4.61      169.62    305.98 o 

 -13  13  11       52.13      308.24    565.66 o 

 -12  13  11      129.02      272.21    322.57 o 

 -11  13  11      602.79      539.92    323.61 o 

 -10  13  11       21.91      440.94    307.46 o 

  -9  13  11      618.28      682.56    321.19 o 

  -8  13  11        1.37      132.72    315.92 o 

  -7  13  11       71.19       65.28    316.44 o 

  -6  13  11       41.92      299.16    318.29 o 

  -5  13  11      843.22     1005.74    251.57 o 

  -4  13  11      335.83      399.83    269.51 o 

  -3  13  11       45.98        0.00    329.83 o 

  -2  13  11      621.14      799.65    286.52 o 

  -1  13  11      277.33      386.49    286.80 o 

   0  13  11      126.03      213.47    296.33 o 

   1  13  11       54.18       44.33    354.92 o 

   2  13  11       98.64      337.35    315.09 o 

   3  13  11        0.62       55.06    653.40 o 

   4  13  11      238.41      257.59    411.99 o 

   5  13  11        9.63        0.00    542.38 o 

   6  13  11      213.53      309.28    426.06 o 

   7  13  11      346.34       96.29    451.29 o 

   8  13  11       95.74        0.00    706.82 o 

   9  13  11      167.06        0.00    801.28 o 

 -15  14  11      414.34     1024.96    600.89 o 

 -14  14  11       28.83      387.54    328.90 o 

 -13  14  11      175.49      284.85    590.24 o 

 -12  14  11       83.13       23.24    329.29 o 

 -11  14  11       73.22        0.00    414.52 o 

 -10  14  11      280.65      103.84    474.68 o 

  -9  14  11       21.09        4.42    319.08 o 

  -8  14  11      362.59       69.26    320.23 o 

  -7  14  11       23.12       75.55    319.53 o 

  -6  14  11      162.88      636.71    319.63 o 

  -5  14  11       77.28      482.11    473.23 o 

  -4  14  11      175.47        0.00    326.26 o 

  -3  14  11      603.26      673.79    280.48 o 

  -2  14  11       34.95       66.61    343.30 o 

  -1  14  11      109.21      181.81    296.46 o 

   0  14  11        0.44       79.61    298.63 o 

   1  14  11      547.35      610.93    312.18 o 

   2  14  11      421.27      396.16    318.00 o 

   3  14  11      491.30       88.86    629.96 o 

   4  14  11        6.82      122.56    398.51 o 

   5  14  11      635.86      680.46    426.62 o 

   6  14  11       91.99      249.08    435.88 o 

   7  14  11       44.93      466.10    451.96 o 

   8  14  11      111.42      600.76    714.72 o 

 -14  15  11       61.07      271.13    420.48 o 

 -13  15  11      598.34      644.05    365.03 o 

 -12  15  11       36.57      108.79    568.99 o 

 -11  15  11      107.71      306.27    333.66 o 

 -10  15  11       53.36      104.04    331.72 o 

  -9  15  11       98.08        0.00    319.35 o 

  -7  15  11      174.70      249.02    336.38 o 

  -6  15  11      103.78      231.19    320.96 o 

  -5  15  11       25.79      256.19    463.81 o 

  -4  15  11        0.10       62.48    340.56 o 

  -3  15  11      146.84      180.15    272.84 o 

  -2  15  11       57.15       23.81    279.22 o 

  -1  15  11       55.15      173.24    289.85 o 

   0  15  11      755.66     1203.61    308.89 o 

   1  15  11      262.22      309.62    306.61 o 

   2  15  11        9.77        0.00    314.05 o 

   3  15  11      128.35       40.98    397.80 o 

   4  15  11       28.84      289.17    400.03 o 

   5  15  11       95.13      233.49    408.27 o 

   6  15  11       26.68       77.65    669.55 o 

   7  15  11        0.32       78.31    716.52 o 

 -13  16  11        1.50      165.24    357.33 o 

 -12  16  11      248.83      194.98    349.11 o 

 -11  16  11      146.56       58.85    349.74 o 

 -10  16  11       16.44      260.88    475.12 o 

  -9  16  11      120.02      679.64    510.86 o 

  -8  16  11       51.22      264.61    447.40 o 

  -7  16  11       88.95      419.77    507.91 o 

  -6  16  11      238.24      333.52    331.44 o 

  -5  16  11      319.57      458.12    331.75 o 

  -4  16  11        1.05      237.54    480.42 o 

  -3  16  11        1.46       54.49    330.50 o 

  -2  16  11       23.26       97.34    285.80 o 

  -1  16  11      572.07      524.96    292.26 o 

   0  16  11       73.10       65.20    359.48 o 

   1  16  11       58.06      152.21    375.03 o 

   2  16  11      594.95      500.04    318.24 o 

   3  16  11       52.97       35.44    396.96 o 

   6  16  11       32.57        4.17    726.15 o 

 -11  17  11      235.81      250.01    368.49 o 

 -10  17  11      160.13      184.80    346.96 o 

  -9  17  11      394.45      368.82    367.62 o 

  -8  17  11        2.06        0.00    343.03 o 

  -7  17  11       18.51       36.92    341.36 o 

  -6  17  11       29.77       75.34    339.25 o 

  -5  17  11       64.42      166.96    489.19 o 

  -4  17  11      257.40       75.34    349.89 o 

  -3  17  11        1.01      216.28    343.74 o 

  -2  17  11       50.28      320.58    352.46 o 

  -1  17  11        2.51      182.79    360.50 o 

   0  17  11      493.50      666.13    313.54 o 

   1  17  11       14.66      190.97    551.25 o 

   2  17  11      171.63      250.47    389.45 o 

   3  17  11        0.63      261.30    542.06 o 

   4  17  11        0.82      206.35    650.22 o 

   5  17  11       13.24      437.96    673.13 o 

 -10  18  11      113.36      222.37    369.02 o 

  -8  18  11       68.96      346.88    364.90 o 

  -7  18  11      107.47      247.29    353.92 o 

  -6  18  11      227.22      487.61    348.27 o 

  -5  18  11      303.00      214.51    514.59 o 

  -4  18  11      125.90       69.86    358.90 o 

  -3  18  11      299.62      157.75    359.77 o 

  -2  18  11       88.22      148.67    357.28 o 

  -1  18  11       19.29       78.71    543.75 o 

   0  18  11      109.81      262.71    382.36 o 

   1  18  11      194.13      284.18    384.94 o 

   2  18  11       62.59      349.66    579.43 o 

   3  18  11      621.37      369.87    437.67 o 

  -6  19  11       15.21        0.00    555.04 o 

  -5  19  11      399.35      681.80    379.53 o 

  -3  19  11      240.23      370.80    534.56 o 

  -1  19  11       37.31      188.78    584.03 o 

   0  19  11       43.44      294.78    383.72 o 

   1  19  11       12.42        0.00    393.97 o 

  -2  20  11       35.65      436.20    572.55 o 

 -19   0  12      371.05       99.59    501.48 o 

 -18   0  12      724.22      682.16    473.95 o 

 -17   0  12     1275.74     1360.10    472.34 o 

 -16   0  12     3372.91     3403.56    486.74 o 

 -15   0  12      248.40        0.00    446.42 o 

 -14   0  12        1.82      319.33    410.97 o 

 -12   0  12       10.18       17.64    464.73 o 

 -11   0  12        7.16       55.43    455.70 o 

 -10   0  12       15.19      156.63    421.99 o 

  -9   0  12      349.00      479.63    436.59 o 

  -8   0  12      740.84      487.39    400.55 o 

  -6   0  12      665.51     1093.53    420.16 o 

  -5   0  12    20586.48    21606.80    639.96 o 

  -4   0  12     4437.25     4314.46    477.22 o 

  -3   0  12     7092.65     6977.85    549.74 o 

  -1   0  12     4789.70     4310.78    362.86 o 

   0   0  12     6420.70     6286.22    383.81 o 

   1   0  12     4697.63     4868.28    400.26 o 

   2   0  12      146.67       89.90    385.15 o 

   3   0  12     7014.19     6817.76    447.84 o 

   4   0  12       23.64       83.02    410.33 o 

   5   0  12      362.28      441.76    405.77 o 

   6   0  12       57.92        0.00    528.54 o 

   7   0  12       71.83      114.97    532.57 o 

   8   0  12      765.65      730.71    552.97 o 

   9   0  12      147.82       42.71    548.23 o 

  10   0  12       74.35      124.48    570.89 o 

  11   0  12      216.25      177.62    477.58 o 

  12   0  12      249.66      558.98    351.52 o 

 -19   1  12       45.06      374.92    348.48 o 

 -18   1  12       94.31      246.11    332.43 o 

 -17   1  12      348.88      394.10    327.68 o 

 -16   1  12       40.76       86.98    321.88 o 

 -15   1  12      491.55      552.31    310.39 o 

 -14   1  12       74.03      254.50    318.74 o 

 -13   1  12     1287.55     1488.36    330.90 o 

 -12   1  12     1293.00     1569.24    327.88 o 

 -11   1  12      261.96      317.75    317.76 o 

 -10   1  12      850.14      529.64    290.63 o 

  -9   1  12     4184.13     3907.87    318.89 o 

  -8   1  12     2409.18     2015.56    195.61 o 

  -7   1  12     8590.55     9118.73    250.06 o 

  -6   1  12      493.21      393.26    217.01 o 

  -5   1  12     2013.79     2026.25    237.16 o 

  -4   1  12      736.37      593.68    230.36 o 

  -3   1  12      451.25      336.59    249.50 o 

  -2   1  12       17.58        0.00    264.96 o 

  -1   1  12     2268.19     2711.01    291.40 o 

   0   1  12      540.01      551.16    291.60 o 

   1   1  12     4470.78     4635.79    277.19 o 

   2   1  12       12.13       47.14    383.58 o 

   3   1  12      965.99     1086.27    283.72 o 

   4   1  12     5441.67     5817.04    308.92 o 

   5   1  12      343.11      318.67    271.20 o 

   6   1  12        5.21        8.34    376.54 o 

   7   1  12      162.82      255.91    384.49 o 

   8   1  12      753.37      825.54    401.70 o 

   9   1  12      137.51       28.88    397.27 o 

  10   1  12      942.48      723.79    417.11 o 

  11   1  12      321.82      130.68    331.94 o 

  12   1  12       29.44      334.75    310.31 o 

 -19   2  12      222.80      414.96    350.89 o 

 -18   2  12      190.42      132.06    329.04 o 

 -17   2  12     1048.38     1100.41    342.38 o 

 -16   2  12     2797.99     3000.39    355.37 o 

 -15   2  12     1312.80     1715.32    334.77 o 

 -14   2  12      237.56      128.28    313.59 o 

 -13   2  12     1210.30     1259.84    325.83 o 

 -12   2  12      241.18      525.57    321.25 o 

 -11   2  12      616.85      383.41    316.78 o 

 -10   2  12      920.08      687.20    308.64 o 

  -9   2  12       34.03        6.70    297.00 o 

  -8   2  12     1338.34     1537.02    183.82 o 

  -7   2  12      207.29      103.40    197.26 o 

  -6   2  12      227.36      132.52    206.52 o 

  -5   2  12     3737.96     3709.28    243.09 o 

  -4   2  12       20.29      252.49    235.90 o 

  -3   2  12     9237.06     9378.47    399.32 o 

  -2   2  12     1769.81     1838.92    272.93 o 

  -1   2  12     8407.24     8264.56    317.79 o 

   0   2  12      454.29      455.91    297.91 o 

   1   2  12     9057.74     8992.19    356.97 o 

   2   2  12     3076.87     3246.82    332.60 o 

   3   2  12       25.43      148.55    301.96 o 

   4   2  12        8.92      148.42    284.17 o 

   5   2  12      217.02      382.29    412.29 o 

   6   2  12      169.38      109.12    406.65 o 

   7   2  12      615.70      454.21    388.53 o 

   8   2  12       96.54        0.00    556.47 o 

   9   2  12       20.43       47.42    322.08 o 

  10   2  12      583.51      708.03    318.11 o 

  11   2  12       10.80       63.36    474.78 o 

 -19   3  12      202.54      354.62    294.88 o 

 -18   3  12        4.42      100.34    327.95 o 

 -17   3  12      146.16      182.19    323.00 o 

 -16   3  12      520.76      407.25    257.67 o 

 -15   3  12      256.72      393.50    310.66 o 

 -14   3  12        0.66      237.99    407.05 o 

 -13   3  12      246.20      447.25    302.66 o 

 -12   3  12      793.70      620.21    308.24 o 

 -11   3  12      755.58      810.35    301.11 o 

 -10   3  12      712.98      650.88    190.92 o 

  -9   3  12     2050.23     1639.17    206.42 o 

  -8   3  12     2527.92     2962.95    219.68 o 

  -6   3  12       23.04        0.00    205.72 o 

  -5   3  12       24.24       14.80    218.53 o 

  -4   3  12       18.17      169.08    255.98 o 

  -3   3  12      143.32      158.44    288.27 o 

  -2   3  12       21.94        0.00    261.52 o 

  -1   3  12      980.59      894.25    282.71 o 

   0   3  12      662.16      888.16    287.83 o 

   1   3  12      535.76      426.24    303.02 o 

   2   3  12     3134.84     3004.03    327.81 o 

   3   3  12      654.40      796.13    333.91 o 

   4   3  12       10.43      133.59    278.65 o 

   5   3  12     4985.55     5295.24    393.08 o 

   6   3  12     2189.14     2195.58    243.45 o 

   7   3  12      157.79      208.42    257.79 o 

   8   3  12      496.52      241.63    550.20 o 

   9   3  12       27.89      135.83    554.54 o 

  10   3  12      557.71      536.30    458.99 o 

 -19   4  12       28.54        4.26    383.83 o 

 -18   4  12      620.49      818.09    284.84 o 

 -17   4  12      228.43      416.07    260.37 o 

 -16   4  12        4.01      111.57    320.79 o 

 -15   4  12     1432.79      959.28    254.77 o 

 -14   4  12      125.22      208.72    238.22 o 

 -13   4  12      654.72      634.98    229.10 o 

 -12   4  12       66.92      300.66    293.56 o 

 -11   4  12     3369.89     3344.15    323.24 o 

 -10   4  12     1172.65     1402.34    205.76 o 

  -9   4  12       17.17        0.00    199.22 o 

  -8   4  12     1051.22      869.43    208.96 o 

  -7   4  12     2297.05     2147.65    223.53 o 

  -6   4  12     1326.64     1580.58    228.77 o 

  -5   4  12     1053.17     1611.35    322.27 o 

  -4   4  12        0.71        7.47    233.21 o 

  -3   4  12     1001.63      894.12    249.73 o 

  -2   4  12      172.69      168.94    262.93 o 

  -1   4  12      433.83      388.64    272.34 o 

   0   4  12      467.49      534.58    292.03 o 

   1   4  12       91.96      216.32    308.59 o 

   2   4  12     3092.99     3113.39    336.11 o 

   3   4  12      738.32      746.83    326.82 o 

   4   4  12       65.69      121.19    506.70 o 

   5   4  12       12.27        0.00    383.19 o 

   6   4  12      127.24      239.22    409.39 o 

   7   4  12       10.40      307.77    402.53 o 

   8   4  12       15.04      375.20    555.66 o 

   9   4  12        0.48       38.54    451.97 o 

  10   4  12       34.29      108.44    450.97 o 

  11   4  12      313.64      534.91    483.95 o 

 -18   5  12       22.52       32.23    356.64 o 

 -17   5  12      221.86      686.83    496.28 o 

 -16   5  12      264.45      414.56    255.91 o 

 -15   5  12      138.91      467.19    239.50 o 

 -14   5  12      501.03      468.56    242.00 o 

 -13   5  12       15.03        0.00    226.71 o 

 -12   5  12      101.45      260.61    211.07 o 

 -11   5  12      146.28      150.33    162.71 o 

 -10   5  12      708.08     1267.48    209.82 o 

  -9   5  12     1615.28     1436.45    214.27 o 

  -8   5  12      527.42      305.46    209.90 o 

  -7   5  12      342.38      111.46    217.09 o 

  -6   5  12      985.24      508.24    223.39 o 

  -5   5  12     2838.67     2786.96    246.27 o 

  -4   5  12      290.53       48.12    320.33 o 

  -3   5  12     1597.38     1699.91    341.73 o 

  -2   5  12     2078.94     1627.49    350.12 o 

  -1   5  12      403.05      351.69    358.26 o 

   0   5  12      425.94      691.24    368.30 o 

   1   5  12      371.07      643.00    403.46 o 

   2   5  12      562.65      569.73    418.35 o 

   3   5  12     3613.47     4011.72    451.26 o 

   5   5  12      614.29      716.09    596.90 o 

   6   5  12       95.60      224.02    642.49 o 

   7   5  12       30.31       27.96    415.37 o 

   8   5  12     2033.32     1888.65    466.06 o 

   9   5  12       77.40        0.00    562.44 o 

  10   5  12        3.39      308.51    446.34 o 

  11   5  12       40.14      346.52    593.68 o 

 -18   6  12      180.31      153.11    381.74 o 

 -17   6  12      264.34      252.39    354.57 o 

 -16   6  12      143.83        4.07    328.81 o 

 -15   6  12      540.21     1149.23    338.77 o 

 -14   6  12      184.55      131.01    237.18 o 

 -13   6  12        2.98        0.00    359.29 o 

 -12   6  12      687.18      890.98    220.05 o 

 -11   6  12       74.72       53.67    162.17 o 

 -10   6  12       43.96      126.61    198.43 o 

  -9   6  12     1370.57     1869.44    228.17 o 

  -8   6  12      744.55      682.62    216.87 o 

  -7   6  12        0.17        0.00    217.45 o 

  -6   6  12      727.82      715.18    228.04 o 

  -5   6  12       38.40      110.57    232.60 o 

  -4   6  12       82.68       79.73    239.80 o 

  -3   6  12      740.74      745.99    330.32 o 

  -2   6  12       73.36        0.00    424.33 o 

  -1   6  12     4065.45     4139.89    388.35 o 

   0   6  12     1085.93     1019.35    381.67 o 

   1   6  12      755.46      988.73    438.17 o 

   2   6  12      495.68      424.75    401.71 o 

   3   6  12      425.44      357.69    612.82 o 

   4   6  12      397.37      497.61    574.07 o 

   5   6  12        2.36       48.55    634.53 o 

   6   6  12        0.05        0.00    637.40 o 

   7   6  12       13.56       89.72    489.15 o 

   8   6  12       21.26       23.70    442.80 o 

   9   6  12      229.59      381.69    456.89 o 

  10   6  12      179.35      563.16    764.61 o 

  11   6  12      364.00      386.22    487.29 o 

 -16   7  12      257.62      466.82    541.76 o 

 -14   7  12      143.30      128.98    512.16 o 

 -13   7  12        8.04      113.46    493.90 o 

 -12   7  12     1080.98      877.04    263.38 o 

 -11   7  12      787.77      822.56    209.25 o 

 -10   7  12      478.82      495.71    199.73 o 

  -9   7  12      167.59      282.69    206.90 o 

  -8   7  12       37.57        0.00    213.58 o 

  -7   7  12        9.61       85.78    291.39 o 

  -6   7  12     1039.16     1023.69    234.71 o 

  -5   7  12        0.25       92.72    229.44 o 

  -4   7  12       44.27       88.40    238.60 o 

  -3   7  12      441.94      511.50    252.08 o 

  -2   7  12     1227.23     1086.55    338.07 o 

  -1   7  12     1282.82     1194.92    351.70 o 

   0   7  12      246.66      354.94    359.83 o 

   1   7  12     2692.71     2980.98    387.89 o 

   2   7  12      178.14      471.55    552.99 o 

   3   7  12        0.05        0.00    571.42 o 

   4   7  12      398.29      560.50    613.27 o 

   5   7  12      422.98      323.59    592.51 o 

   6   7  12      294.07      345.18    460.11 o 

   7   7  12       87.85      282.50    455.86 o 

   8   7  12        2.43      179.86    433.89 o 

   9   7  12       72.62      290.93    460.15 o 

  10   7  12      263.34       92.11    589.46 o 

  11   7  12       27.60      376.14    473.74 o 

 -18   8  12       81.25      194.00    596.73 o 

 -17   8  12      159.79      185.43    577.85 o 

 -16   8  12      124.91      278.73    533.82 o 

 -15   8  12        9.15        0.00    542.98 o 

 -14   8  12      377.54      784.56    526.66 o 

 -13   8  12        7.86        0.00    546.93 o 

 -12   8  12      270.88      314.28    265.88 o 

 -11   8  12       21.80       78.35    266.95 o 

 -10   8  12      488.08      673.20    323.48 o 

  -9   8  12      838.15      772.43    306.51 o 

  -8   8  12       33.69       26.83    212.20 o 

  -7   8  12      904.00      671.76    224.03 o 

  -6   8  12        0.03        0.00    347.05 o 

  -5   8  12      242.16      255.46    238.20 o 

  -4   8  12     6375.58     5889.05    285.47 o 

  -3   8  12       41.95        0.00    258.04 o 

  -2   8  12       32.07       57.10    348.10 o 

  -1   8  12      209.56      542.91    351.47 o 

   0   8  12      267.66      211.80    360.52 o 

   1   8  12     1165.91      973.12    595.14 o 

   2   8  12     1991.36     1868.43    609.02 o 

   4   8  12      170.74      302.77    570.55 o 

   5   8  12      898.77      532.88    472.85 o 

   6   8  12       81.24      111.42    477.43 o 

   7   8  12       57.22        0.00    631.07 o 

   8   8  12      115.75        0.00    699.54 o 

   9   8  12       56.18        0.00    458.99 o 

  10   8  12        0.11       80.36    784.71 o 

 -16   9  12       25.34      449.18    522.13 o 

 -15   9  12       24.02        0.00    500.79 o 

 -12   9  12       79.97      218.23    273.67 o 

 -11   9  12        1.65        0.00    547.81 o 

 -10   9  12      263.22      289.76    283.70 o 

  -9   9  12     3281.27     3037.69    577.31 o 

  -8   9  12     1139.32      890.88    341.73 o 

  -7   9  12       58.25      134.10    297.92 o 

  -6   9  12     1038.05     1513.65    413.47 o 

  -5   9  12        5.16        0.00    231.64 o 

  -4   9  12      151.67      148.48    245.73 o 

  -3   9  12      228.33      373.91    258.08 o 

  -2   9  12      430.59      389.84    264.15 o 

  -1   9  12        9.79        0.00    412.56 o 

   0   9  12       24.55        0.00    559.89 o 

   1   9  12      164.86        0.00    548.83 o 

   2   9  12       28.89      390.99    535.45 o 

   3   9  12       89.48      292.11    547.28 o 

   4   9  12     2515.31     2949.26    492.36 o 

   5   9  12       82.27      516.72    563.78 o 

   6   9  12        0.07      179.72    458.85 o 

   7   9  12      181.55      121.38    468.51 o 

   8   9  12      119.80      224.58    737.71 o 

   9   9  12      213.09       12.94    768.83 o 

  10   9  12        2.36      245.40    469.02 o 

 -17  10  12        5.67        0.00    601.69 o 

 -16  10  12       90.47      347.26    595.11 o 

 -15  10  12      183.75      404.14    556.86 o 

 -14  10  12       97.39        3.88    538.47 o 

 -13  10  12      225.72        0.00    283.89 o 

 -12  10  12      391.97      423.40    399.56 o 

 -11  10  12      263.83      746.21    448.86 o 

 -10  10  12        0.01      126.01    295.80 o 

  -9  10  12        7.15        0.00    372.51 o 

  -8  10  12      188.70       99.19    303.82 o 

  -7  10  12      189.98      147.87    307.19 o 

  -6  10  12        0.03       94.38    317.52 o 

  -5  10  12        7.06        0.00    316.43 o 

  -4  10  12       34.26       26.77    322.22 o 

  -3  10  12      323.42      288.31    246.86 o 

  -2  10  12      692.71      703.33    354.24 o 

  -1  10  12      222.74      642.65    354.15 o 

   0  10  12        0.49      267.38    529.72 o 

   1  10  12       29.83      247.55    505.89 o 

   2  10  12       21.46        0.00    542.83 o 

   3  10  12       67.33      325.79    576.52 o 

   4  10  12      653.72      657.75    448.92 o 

   5  10  12       14.70        7.18    446.55 o 

   6  10  12      419.30      797.44    601.96 o 

   7  10  12       83.66      734.82    455.39 o 

   9  10  12        1.40        0.00    796.46 o 

 -16  11  12       37.37      409.38    619.78 o 

 -15  11  12      413.00      487.68    593.03 o 

 -13  11  12      506.99      702.59    303.48 o 

 -12  11  12       12.52      158.25    346.09 o 

 -11  11  12      970.43      931.05    307.76 o 

 -10  11  12      434.34      579.85    312.08 o 

  -9  11  12      100.21      115.50    304.21 o 

  -8  11  12        4.65        0.00    314.73 o 

  -7  11  12     2178.96     2074.65    333.55 o 

  -6  11  12      627.63      696.96    317.01 o 

  -5  11  12     1118.56      989.23    330.14 o 

  -4  11  12       50.28        0.00    460.14 o 

  -3  11  12      681.07      861.46    346.55 o 

  -2  11  12        0.07       30.11    522.41 o 

  -1  11  12        2.42        0.00    341.49 o 

   0  11  12      330.07      282.46    304.28 o 

   1  11  12      705.84      396.14    420.18 o 

   2  11  12        1.19        0.00    413.95 o 

   3  11  12      764.69      807.98    448.88 o 

   4  11  12       30.96      205.44    425.81 o 

   5  11  12      497.68      418.43    464.98 o 

   6  11  12     1434.26     1370.01    458.23 o 

   7  11  12      248.10      541.14    453.47 o 

   8  11  12      115.95      741.52    772.68 o 

   9  11  12      585.76      563.58    787.61 o 

 -16  12  12      260.79      129.10    642.10 o 

 -15  12  12      106.15      409.89    619.35 o 

 -14  12  12        0.77        0.00    549.56 o 

 -13  12  12      294.34        0.00    319.77 o 

 -12  12  12      664.70      650.09    315.33 o 

 -11  12  12       38.48        0.00    307.39 o 

 -10  12  12        9.76        0.00    407.16 o 

  -9  12  12      143.39       57.31    313.54 o 

  -8  12  12       45.58      392.25    488.32 o 

  -7  12  12        0.91       17.61    327.94 o 

  -6  12  12       28.85       71.52    325.73 o 

  -5  12  12      782.39      763.55    283.46 o 

  -4  12  12      263.38      297.98    287.38 o 

  -3  12  12     3101.30     3174.61    301.65 o 

  -2  12  12     2245.73     1970.97    310.10 o 

  -1  12  12     2136.71     2395.83    329.02 o 

   0  12  12      305.60      243.08    316.56 o 

   1  12  12      113.15      239.18    410.64 o 

   2  12  12      152.74       21.63    400.92 o 

   3  12  12       82.26      432.09    433.85 o 

   4  12  12       59.31      428.55    434.06 o 

   5  12  12     1094.87      838.21    443.16 o 

   8  12  12       92.40      356.96    762.59 o 

 -14  13  12       18.06        0.00    560.01 o 

 -13  13  12      135.51      304.92    384.26 o 

 -12  13  12       79.85      125.30    387.04 o 

 -11  13  12     2511.65     2421.92    357.95 o 

 -10  13  12      605.39      579.79    320.77 o 

  -9  13  12     2293.11     2947.17    355.94 o 

  -8  13  12      678.92      677.42    319.01 o 

  -7  13  12     1674.81     1549.96    350.23 o 

  -6  13  12      437.83      910.77    340.99 o 

  -5  13  12      506.72      413.54    269.42 o 

  -4  13  12        9.91       16.96    286.51 o 

  -3  13  12       30.57      195.89    332.43 o 

  -2  13  12     1224.54     1134.11    308.41 o 

  -1  13  12      197.36      156.18    300.82 o 

   0  13  12       27.94        0.00    391.53 o 

   1  13  12        1.47       68.43    401.55 o 

   2  13  12      114.44       87.34    405.71 o 

   3  13  12     1346.37     1537.36    440.19 o 

   4  13  12      116.16       35.30    436.23 o 

   6  13  12      205.00      444.70    447.97 o 

   7  13  12      818.20      487.11    478.04 o 

   8  13  12      142.53      469.53    724.35 o 

 -13  14  12      457.90      450.44    610.51 o 

 -12  14  12       15.99       56.75    335.01 o 

 -11  14  12       23.06      234.78    329.07 o 

 -10  14  12      230.40       67.18    331.18 o 

  -9  14  12       50.12        0.00    320.96 o 

  -8  14  12       43.08      125.71    325.24 o 

  -7  14  12       76.56       44.03    344.88 o 

  -6  14  12       38.19      188.15    319.83 o 

  -5  14  12     1525.14     1871.02    353.23 o 

  -4  14  12      102.36      174.19    279.49 o 

  -3  14  12     1836.01     2019.28    311.04 o 

  -2  14  12      175.25      208.67    288.11 o 

  -1  14  12     2629.68     2770.45    335.52 o 

   0  14  12      717.64      403.42    314.40 o 

   1  14  12      263.83      498.42    318.22 o 

   2  14  12       13.58        0.00    406.42 o 

   3  14  12      316.43       83.89    418.26 o 

   4  14  12      242.76      441.81    425.40 o 

   5  14  12        0.26      160.98    438.24 o 

   6  14  12       30.72      285.87    461.61 o 

   7  14  12       22.55      227.72    756.66 o 

 -13  15  12      405.18      401.33    352.87 o 

 -12  15  12       80.14      481.35    455.68 o 

 -11  15  12     1209.64      446.19    358.70 o 

 -10  15  12      248.56      310.14    344.34 o 

  -9  15  12      425.15      155.97    338.91 o 

  -8  15  12        0.53      113.28    337.09 o 

  -7  15  12     2476.02     2329.65    380.85 o 

  -6  15  12        0.07       15.51    485.76 o 

  -5  15  12     2315.30     1702.29    370.61 o 

  -4  15  12       20.85      201.28    341.85 o 

  -3  15  12      165.73      320.70    290.06 o 

  -2  15  12        0.94      161.67    292.41 o 

  -1  15  12      134.06      375.91    295.07 o 

   0  15  12      155.78      277.11    376.92 o 

   1  15  12       17.64      153.72    397.26 o 

   2  15  12      184.88       50.79    405.72 o 

   3  15  12       14.25      147.20    412.29 o 

   4  15  12        2.81      106.73    428.13 o 

   5  15  12      233.84      240.01    442.45 o 

   6  15  12      479.21      294.59    740.68 o 

 -11  16  12      459.47      289.60    353.54 o 

 -10  16  12      160.12      358.61    453.46 o 

  -9  16  12       48.19      160.92    349.74 o 

  -8  16  12      191.47      308.60    486.01 o 

  -7  16  12      841.38      739.35    370.92 o 

  -6  16  12      208.79      241.77    346.63 o 

  -5  16  12        9.58        0.00    511.44 o 

  -4  16  12        7.03      214.58    501.70 o 

  -3  16  12      786.63      475.54    361.49 o 

  -2  16  12       99.95      125.61    296.46 o 

  -1  16  12      190.60      420.10    304.58 o 

   0  16  12       40.82       96.25    301.94 o 

   1  16  12      313.88      707.91    396.99 o 

   2  16  12     1222.51     1128.17    349.19 o 

   3  16  12       49.73      444.25    413.71 o 

   4  16  12       68.13      276.97    700.64 o 

   5  16  12       95.38       29.65    733.26 o 

 -11  17  12      251.58       70.03    372.25 o 

  -9  17  12      532.70      449.00    365.12 o 

  -8  17  12      535.08      760.29    381.05 o 

  -7  17  12     1738.60     1473.49    386.69 o 

  -6  17  12      170.45       58.02    362.91 o 

  -5  17  12      157.07        0.00    366.02 o 

  -4  17  12      100.98      208.79    498.46 o 

  -3  17  12       23.40        0.00    499.49 o 

  -2  17  12       74.96      280.97    370.22 o 

  -1  17  12       21.64       28.18    383.28 o 

   0  17  12        3.39       12.30    317.22 o 

   1  17  12       72.13       51.60    327.19 o 

   2  17  12      178.19      330.67    412.58 o 

   4  17  12      189.91      350.29    685.05 o 

  -9  18  12        8.14      151.56    535.24 o 

  -8  18  12       46.93        0.00    514.20 o 

  -7  18  12       19.44        0.00    367.57 o 

  -6  18  12       57.78       35.27    379.09 o 

  -5  18  12       13.95      710.09    540.56 o 

  -4  18  12      218.57       74.80    383.20 o 

  -3  18  12      405.41      374.35    373.07 o 

  -2  18  12      211.25      328.34    372.08 o 

   0  18  12       19.19      114.50    400.32 o 

   1  18  12      130.89        0.00    418.61 o 

   2  18  12      263.25       29.83    436.81 o 

  -7  19  12      590.97      640.80    395.46 o 

  -6  19  12        1.81        0.00    387.46 o 

  -5  19  12      324.08        0.00    536.52 o 

  -4  19  12       49.04      491.73    576.64 o 

  -3  19  12      104.30      138.93    575.48 o 

  -2  19  12        2.68        0.00    551.25 o 

 -19   1  13        3.02      369.33    370.64 o 

 -18   1  13       36.82      105.85    342.26 o 

 -17   1  13       12.29      128.65    331.06 o 

 -16   1  13       69.80       59.42    338.70 o 

 -15   1  13        1.78      160.49    318.56 o 

 -14   1  13      105.38      124.87    330.26 o 

 -13   1  13      459.39        0.00    320.75 o 

 -12   1  13      727.71      825.63    323.99 o 

 -11   1  13       24.22      297.02    298.11 o 

 -10   1  13      998.24     1021.65    327.03 o 

  -9   1  13       13.10        0.00    310.94 o 

  -8   1  13       53.97      114.61    199.72 o 

  -7   1  13      573.49      505.51    219.89 o 

  -6   1  13      533.89      582.35    230.16 o 

  -5   1  13     1904.51     1956.97    248.13 o 

  -4   1  13     1812.91     1832.60    257.68 o 

  -3   1  13      345.05      118.12    265.37 o 

  -2   1  13      333.80      513.71    283.20 o 

  -1   1  13      872.75      771.71    300.62 o 

   0   1  13       20.10       39.95    308.11 o 

   1   1  13      217.45        0.00    261.95 o 

   2   1  13     1449.39     1410.69    283.87 o 

   3   1  13     1177.19     1154.58    278.10 o 

   4   1  13       13.74      131.99    325.39 o 

   5   1  13        5.48      247.49    279.88 o 

   6   1  13       79.22      180.50    410.19 o 

   7   1  13      289.79      251.44    391.21 o 

   8   1  13      194.69      173.46    396.95 o 

   9   1  13      245.35      339.55    419.43 o 

  10   1  13      186.74       34.79    619.47 o 

  11   1  13       16.12      349.98    497.29 o 

 -19   2  13       93.68      155.24    365.85 o 

 -18   2  13      158.05      257.66    344.06 o 

 -17   2  13      133.86       86.93    329.77 o 

 -16   2  13      815.34      546.54    333.49 o 

 -15   2  13        2.73        0.00    332.49 o 

 -14   2  13      317.69      467.21    337.76 o 

 -13   2  13      192.22      409.52    326.87 o 

 -12   2  13       10.19      203.55    299.57 o 

 -11   2  13      649.56      629.99    318.49 o 

 -10   2  13        0.24      105.59    476.88 o 

  -9   2  13      500.61      557.12    310.37 o 

  -8   2  13       15.43      164.26    193.98 o 

  -7   2  13       21.64       39.98    213.53 o 

  -6   2  13     4410.88     4267.04    248.22 o 

  -5   2  13     1169.78     1095.25    240.76 o 

  -4   2  13      160.17      110.82    287.68 o 

  -3   2  13       62.59      136.50    267.06 o 

  -2   2  13      418.56      349.90    278.37 o 

  -1   2  13     2673.25     2551.18    306.27 o 

   0   2  13      178.38      254.22    305.73 o 

   1   2  13      641.59      575.44    316.41 o 

   2   2  13      294.38      192.01    277.67 o 

   3   2  13      383.58      311.54    284.06 o 

   4   2  13       94.99      127.38    278.82 o 

   5   2  13      110.83      146.58    283.44 o 

   6   2  13       99.55      309.93    332.64 o 

   7   2  13        1.36      139.08    394.37 o 

   8   2  13       50.16        0.00    564.73 o 

   9   2  13      219.78      368.77    407.34 o 

  11   2  13        2.35        0.00    609.96 o 

 -19   3  13       88.75       93.20    368.80 o 

 -18   3  13      239.48      234.18    349.51 o 

 -17   3  13      163.61      246.02    333.68 o 

 -16   3  13      366.79      151.91    325.20 o 

 -15   3  13       59.31      182.14    332.13 o 

 -14   3  13     1492.70     1354.27    343.43 o 

 -13   3  13       36.90      101.12    313.89 o 

 -12   3  13       40.01        0.00    398.07 o 

 -11   3  13     1066.87      818.58    302.17 o 

 -10   3  13      656.23      683.57    306.17 o 

  -9   3  13      360.29      534.77    316.80 o 

  -8   3  13       27.20        0.00    316.74 o 

  -7   3  13      562.45      755.54    211.74 o 

  -6   3  13      771.09      456.36    219.40 o 

  -5   3  13     7934.59     8455.04    298.44 o 

  -4   3  13     1692.81     1971.14    261.75 o 

  -3   3  13      925.77     1019.00    263.96 o 

  -2   3  13      311.46      226.23    278.15 o 

  -1   3  13     1727.64     1764.99    300.27 o 

   0   3  13     2254.17     2454.91    314.83 o 

   1   3  13      679.03      616.93    321.48 o 

   2   3  13     1336.87     1120.79    333.29 o 

   3   3  13      685.48      896.46    340.76 o 

   4   3  13       31.05       99.94    397.27 o 

   5   3  13      156.72      116.41    323.18 o 

   6   3  13      113.45      127.65    340.09 o 

   7   3  13      589.43      710.11    398.97 o 

   8   3  13      116.58      254.16    568.70 o 

   9   3  13      668.28      584.80    606.59 o 

  10   3  13        4.04      192.50    486.90 o 

  11   3  13       16.05        0.00    498.91 o 

 -18   4  13      420.18      495.78    549.14 o 

 -17   4  13      176.33      163.51    329.26 o 

 -16   4  13      248.60      197.30    326.36 o 

 -15   4  13     1547.06     1997.62    360.83 o 

 -14   4  13      269.60      130.27    312.54 o 

 -13   4  13        3.27       92.34    307.33 o 

 -12   4  13      562.73      955.20    309.28 o 

 -11   4  13       22.22       68.87    290.38 o 

 -10   4  13        2.57       90.63    220.80 o 

  -9   4  13      738.84      670.05    215.12 o 

  -8   4  13       33.94       98.90    217.22 o 

  -7   4  13        0.99        0.00    311.63 o 

  -6   4  13       29.36        0.00    320.07 o 

  -5   4  13     1932.18     1689.68    239.27 o 

  -4   4  13      443.32      264.30    250.21 o 

  -3   4  13       12.09       43.20    258.76 o 

  -2   4  13      982.04     1138.91    280.12 o 

  -1   4  13     1235.59     1256.97    295.27 o 

   0   4  13      672.51      720.27    310.84 o 

   1   4  13     6505.38     6893.10    434.36 o 

   2   4  13      270.63      160.51    321.26 o 

   3   4  13      659.05      436.15    327.68 o 

   4   4  13        0.07       69.69    406.75 o 

   5   4  13     1414.45     1440.80    344.58 o 

   6   4  13       23.19        0.00    429.04 o 

   7   4  13     1065.85     1206.40    440.44 o 

   8   4  13      250.72      254.54    569.56 o 

   9   4  13       29.49      228.52    462.25 o 

 -18   5  13        0.95      105.06    569.91 o 

 -17   5  13        1.45        0.00    527.76 o 

 -16   5  13      323.52      389.83    533.32 o 

 -15   5  13        6.73        7.15    551.13 o 

 -14   5  13      187.81      258.60    314.01 o 

 -13   5  13     1215.04     1372.45    353.33 o 

 -12   5  13      825.92     1082.66    308.54 o 

 -11   5  13     3626.05     3866.02    330.76 o 

 -10   5  13       56.46      247.03    202.62 o 

  -9   5  13     1459.41     1552.19    223.40 o 

  -8   5  13     2286.51     2286.20    244.63 o 

  -7   5  13     1240.00     1033.23    235.71 o 

  -6   5  13        1.36        6.67    515.39 o 

  -5   5  13     1364.08     1003.53    335.55 o 

  -4   5  13      597.76     1096.80    344.99 o 

  -3   5  13     4244.58     4655.16    383.89 o 

  -2   5  13        2.97        0.00    363.05 o 

  -1   5  13      160.42      322.22    384.67 o 

   0   5  13      152.20      118.46    399.99 o 

   1   5  13        2.00       95.43    407.30 o 

   2   5  13     2951.07     3283.93    430.44 o 

   3   5  13      824.00      758.57    409.87 o 

   4   5  13       73.16      232.09    646.95 o 

   5   5  13     1485.82     1314.17    652.91 o 

   6   5  13       13.32       80.50    419.73 o 

   7   5  13      311.18      599.25    425.81 o 

   8   5  13       12.20        0.00    566.20 o 

   9   5  13       20.90      232.30    577.74 o 

  10   5  13      248.72      162.29    498.50 o 

 -17   6  13      184.81      382.12    573.96 o 

 -16   6  13       10.61      194.57    545.41 o 

 -15   6  13      670.68      306.19    523.43 o 

 -14   6  13     2017.64     2871.50    605.52 o 

 -13   6  13      146.63      493.68    306.14 o 

 -12   6  13       49.51       33.48    292.38 o 

 -11   6  13      525.31      808.24    210.02 o 

 -10   6  13       20.68       78.81    257.46 o 

  -9   6  13      773.35     1012.39    223.28 o 

  -8   6  13      178.78      189.06    219.24 o 

  -7   6  13     2898.76     3593.26    257.65 o 

  -6   6  13      164.08      192.01    244.48 o 

  -5   6  13     1407.54     1584.96    259.39 o 

  -4   6  13      237.00      107.79    332.61 o 

  -3   6  13     2577.61     2141.76    358.21 o 

  -2   6  13       10.58        0.00    547.47 o 

  -1   6  13     8055.36     8241.09    481.59 o 

   0   6  13       15.18      208.13    396.83 o 

   1   6  13      575.20      394.86    398.62 o 

   2   6  13       35.18        0.00    540.80 o 

   4   6  13     2171.51     2179.51    643.61 o 

   5   6  13       48.20        0.00    590.16 o 

   6   6  13        0.87      350.44    608.42 o 

   7   6  13      158.69       85.11    424.93 o 

   8   6  13       62.01        0.00    468.29 o 

   9   6  13        1.30      455.31    590.98 o 

  10   6  13      170.55      227.79    490.88 o 

 -18   7  13       66.51      128.49    558.27 o 

 -17   7  13        9.82      311.58    548.16 o 

 -16   7  13      162.12      292.17    529.48 o 

 -15   7  13      130.09      573.59    539.94 o 

 -13   7  13     1108.23     1520.86    604.82 o 

 -12   7  13      371.43      577.43    548.02 o 

 -11   7  13     2029.93     2140.25    334.82 o 

 -10   7  13       63.00       57.74    208.17 o 

  -9   7  13     3140.42     3478.72    240.45 o 

  -8   7  13      131.20      224.67    220.42 o 

  -7   7  13     1742.30     1342.54    241.33 o 

  -6   7  13     1111.80     1111.58    246.46 o 

  -5   7  13     3697.93     3341.95    276.28 o 

  -4   7  13       82.57      180.72    251.58 o 

  -3   7  13       62.74        0.00    339.88 o 

  -2   7  13     1459.15     1084.46    362.70 o 

  -1   7  13        4.31      112.49    355.34 o 

   0   7  13       73.38      288.30    483.89 o 

   1   7  13     1317.47     1579.18    405.69 o 

   2   7  13      160.31        0.00    582.26 o 

   3   7  13      193.62       94.26    600.32 o 

   4   7  13      690.71      986.83    601.63 o 

   5   7  13     1585.19     2356.52    655.74 o 

   6   7  13     1201.03     1416.48    671.83 o 

   7   7  13      712.67     1140.14    493.99 o 

   8   7  13      849.17      674.08    476.22 o 

   9   7  13       30.47      414.97    477.63 o 

  10   7  13       70.35       81.45    486.15 o 

 -17   8  13      384.30      380.69    605.92 o 

 -16   8  13       18.17        0.00    594.84 o 

 -15   8  13      369.03      561.24    563.83 o 

 -14   8  13      635.99      819.61    562.21 o 

 -13   8  13      305.52      112.39    553.59 o 

 -12   8  13      528.12      441.02    272.52 o 

 -11   8  13      503.39      536.25    282.00 o 

 -10   8  13      108.42      147.33    272.63 o 

  -9   8  13      347.50      285.33    288.08 o 

  -8   8  13       66.94      162.68    223.20 o 

  -7   8  13     1197.37     1468.62    240.65 o 

  -6   8  13       92.04      201.65    306.64 o 

  -5   8  13     1593.21     1422.02    254.06 o 

  -4   8  13      495.48      566.59    262.02 o 

  -3   8  13     2737.44     2379.42    287.04 o 

  -2   8  13      941.26      584.60    331.38 o 

  -1   8  13      905.11      989.19    355.64 o 

   0   8  13     1011.50      957.78    374.01 o 

   1   8  13     1964.82     1662.39    579.76 o 

   2   8  13        4.32      449.01    588.28 o 

   3   8  13      766.77     1124.93    600.11 o 

   4   8  13        8.72       45.81    631.03 o 

   5   8  13        0.84        0.00    736.29 o 

   6   8  13       16.82      804.81    616.23 o 

   7   8  13      105.76      142.34    499.58 o 

   9   8  13      228.78      405.65    485.48 o 

 -17   9  13       55.50      291.48    568.45 o 

 -16   9  13      158.28      377.42    554.64 o 

 -15   9  13       11.11      167.58    571.50 o 

 -13   9  13      263.41      979.03    597.18 o 

 -12   9  13      221.64      235.88    316.83 o 

 -11   9  13     3110.11     2706.35    606.92 o 

 -10   9  13      821.12     1086.18    300.67 o 

  -9   9  13     1700.25     1746.54    321.16 o 

  -8   9  13        2.22        0.00    296.36 o 

  -7   9  13      650.59      495.31    314.97 o 

  -6   9  13      146.70       66.53    316.79 o 

  -5   9  13      541.08      208.45    243.06 o 

  -4   9  13      101.05      105.29    252.85 o 

  -3   9  13      773.31      980.53    265.96 o 

  -2   9  13     1144.71     1309.60    268.45 o 

  -1   9  13      673.49      589.20    354.27 o 

   0   9  13     1251.21      833.80    559.65 o 

   1   9  13      771.87     1133.22    578.84 o 

   2   9  13      221.39       68.84    600.42 o 

   3   9  13      488.21      704.34    579.67 o 

   4   9  13     1862.43     2401.13    494.39 o 

   5   9  13      994.82      566.86    497.15 o 

   6   9  13      954.34      887.78    505.24 o 

   7   9  13      330.55      476.10    506.16 o 

   8   9  13       11.71      538.77    787.84 o 

   9   9  13      162.34      361.47    628.27 o 

 -16  10  13     1217.35     1605.02    666.89 o 

 -15  10  13      104.51        0.00    557.60 o 

 -14  10  13       24.74        0.00    607.71 o 

 -13  10  13      177.64       97.07    553.41 o 

 -12  10  13      271.96       53.09    293.43 o 

 -11  10  13     1244.98     1238.39    314.45 o 

 -10  10  13        0.61      153.65    294.24 o 

  -9  10  13       23.00      250.28    305.85 o 

  -8  10  13      896.08     1172.43    320.62 o 

  -7  10  13      122.04      152.43    313.81 o 

  -6  10  13      275.13      210.82    333.14 o 

  -5  10  13     2161.88     1911.40    340.93 o 

  -4  10  13       35.79      194.85    337.73 o 

  -3  10  13     6184.99     6085.26    299.03 o 

  -2  10  13      306.26      201.15    258.66 o 

   0  10  13       81.98      158.42    525.93 o 

   1  10  13     1967.09     2194.64    620.86 o 

   3  10  13      393.22      761.61    473.62 o 

   4  10  13      173.23       70.16    452.74 o 

   5  10  13      793.02      210.26    472.04 o 

   6  10  13      457.58      596.95    477.92 o 

   7  10  13      334.96      161.09    495.96 o 

   8  10  13     1112.46      900.52    812.99 o 

 -16  11  13      194.28      240.33    656.42 o 

 -15  11  13        7.34      269.71    631.97 o 

 -12  11  13       22.65        0.00    295.30 o 

 -11  11  13     1101.10      803.68    318.20 o 

 -10  11  13      572.27      529.23    308.48 o 

  -9  11  13     1685.72     1410.09    340.94 o 

  -8  11  13       33.83        0.00    517.14 o 

  -7  11  13     2514.82     2489.01    355.76 o 

  -6  11  13       92.46      288.99    319.53 o 

  -5  11  13     1305.87     1020.41    344.74 o 

  -4  11  13       79.59      282.06    333.08 o 

  -3  11  13      113.81      388.25    343.58 o 

  -2  11  13       81.51      310.21    355.46 o 

  -1  11  13        9.75      436.06    371.97 o 

   0  11  13      101.64       60.43    414.25 o 

   1  11  13       54.84       74.85    690.93 o 

   2  11  13       27.12      311.14    560.76 o 

   3  11  13       64.68       87.06    457.10 o 

   4  11  13      563.55      497.43    438.86 o 

   5  11  13      149.59      248.10    467.38 o 

   6  11  13      734.72      663.42    494.53 o 

   7  11  13      111.73        0.00    487.92 o 

   8  11  13       79.53      545.46    755.25 o 

 -15  12  13       34.68        0.00    663.43 o 

 -13  12  13     1311.38     1164.99    329.24 o 

 -12  12  13        8.37      251.97    304.55 o 

 -11  12  13      328.80      218.73    312.82 o 

 -10  12  13      113.57      198.14    324.52 o 

  -9  12  13       25.38      209.97    327.99 o 

  -8  12  13      253.50      623.66    339.86 o 

  -7  12  13       34.11       23.34    508.71 o 

  -6  12  13       27.63      122.79    330.91 o 

  -5  12  13      182.63      126.47    351.34 o 

  -4  12  13        3.19       68.37    541.92 o 

  -3  12  13      889.03      541.13    315.25 o 

  -2  12  13       72.43       72.72    304.46 o 

  -1  12  13      879.97     1159.83    322.67 o 

   0  12  13      750.25      972.16    429.07 o 

   1  12  13      153.74      403.54    436.07 o 

   2  12  13       89.37      606.77    432.32 o 

   3  12  13      864.20      593.00    453.60 o 

   4  12  13        6.41      446.02    560.30 o 

   5  12  13       23.13        0.00    608.34 o 

   6  12  13        4.31      156.21    485.05 o 

   7  12  13       92.00       44.38    500.25 o 

 -13  13  13      113.56      293.46    583.68 o 

 -12  13  13        6.21        0.00    329.77 o 

 -11  13  13        2.28        0.00    405.46 o 

 -10  13  13       19.47      351.53    421.76 o 

  -9  13  13      387.45       94.31    329.95 o 

  -8  13  13        0.31       96.14    326.15 o 

  -7  13  13      199.12      179.16    340.34 o 

  -6  13  13      272.99      424.42    510.78 o 

  -5  13  13      193.05      163.03    357.97 o 

  -4  13  13      319.19      294.29    278.29 o 

  -3  13  13       36.12       52.01    303.55 o 

  -2  13  13      121.76       56.12    362.79 o 

  -1  13  13      299.01      497.12    316.67 o 

   0  13  13      417.08      395.07    333.32 o 

   1  13  13       14.53       44.17    409.24 o 

   2  13  13       34.24        0.00    435.39 o 

   3  13  13        7.05      109.05    658.11 o 

   4  13  13      397.78      726.78    449.05 o 

   5  13  13      116.61       60.78    470.48 o 

   6  13  13      136.80      112.25    476.36 o 

 -14  14  13      236.69      612.70    592.75 o 

 -13  14  13       67.50       49.28    430.65 o 

 -12  14  13       66.68      263.89    345.96 o 

 -11  14  13        8.13        0.00    340.85 o 

 -10  14  13      193.83      273.57    336.75 o 

  -9  14  13      452.22      398.09    337.78 o 

  -8  14  13       91.69       12.31    336.72 o 

  -7  14  13        3.37       24.78    346.84 o 

  -6  14  13       41.95       14.49    344.52 o 

  -5  14  13      807.01      544.54    363.65 o 

  -4  14  13      144.66       67.79    292.53 o 

  -3  14  13      418.13      124.36    305.65 o 

  -2  14  13       48.01      109.77    297.93 o 

  -1  14  13      274.64      169.41    375.32 o 

   0  14  13       92.82      342.62    408.32 o 

   1  14  13      320.91      361.80    424.21 o 

   2  14  13      580.45      699.61    431.59 o 

   3  14  13        2.52      136.96    439.86 o 

   5  14  13       41.78      317.96    460.67 o 

   6  14  13       58.44      439.83    477.17 o 

 -13  15  13      110.41        0.00    453.12 o 

 -12  15  13        1.11        0.00    582.21 o 

 -11  15  13        1.48       35.18    548.48 o 

 -10  15  13      132.85      109.74    354.00 o 

  -9  15  13       33.27      138.01    345.30 o 

  -8  15  13       65.45       29.83    332.09 o 

  -7  15  13        0.35      194.27    346.92 o 

  -6  15  13      109.12      428.03    463.58 o 

  -5  15  13      391.51      509.53    375.32 o 

  -4  15  13       80.28        0.00    372.66 o 

  -3  15  13       69.45      217.85    298.33 o 

  -2  15  13        4.59      209.49    381.19 o 

  -1  15  13      393.45      368.93    309.65 o 

   0  15  13        0.41      285.38    594.94 o 

   1  15  13       52.63        0.00    629.88 o 

   2  15  13       41.16        0.00    425.76 o 

   3  15  13       26.04        0.00    579.68 o 

   4  15  13      288.87      385.42    460.13 o 

   5  15  13       30.21      140.04    459.45 o 

 -11  16  13       48.30      257.55    362.87 o 

 -10  16  13      332.72      168.98    375.55 o 

  -9  16  13       83.17       80.49    361.22 o 

  -8  16  13       88.66        8.58    349.77 o 

  -7  16  13       78.11      286.44    546.31 o 

  -6  16  13       55.55       34.01    364.33 o 

  -5  16  13      191.70      502.09    366.94 o 

  -4  16  13       43.96      285.85    354.94 o 

  -3  16  13      201.79      267.98    381.11 o 

  -2  16  13      310.38      258.37    307.08 o 

  -1  16  13       13.99      135.05    320.23 o 

   0  16  13        1.20      109.49    379.13 o 

   1  16  13       23.02      360.17    426.08 o 

   2  16  13      174.48      422.72    435.65 o 

 -10  17  13        4.83        0.00    582.03 o 

  -9  17  13      146.85       82.46    388.07 o 

  -8  17  13      115.77      303.59    370.81 o 

  -7  17  13       25.67       69.36    521.99 o 

  -6  17  13      139.76      278.49    533.57 o 

  -5  17  13       24.55       76.82    381.18 o 

  -4  17  13       85.61      273.86    519.02 o 

  -3  17  13       85.07      448.29    370.98 o 

  -2  17  13      116.71      274.71    390.40 o 

  -1  17  13        0.02      180.97    392.08 o 

   0  17  13      135.68      215.18    427.11 o 

  -7  18  13      434.20      396.47    391.81 o 

  -6  18  13       54.18      492.03    543.89 o 

  -5  18  13      123.63      311.37    565.37 o 

  -4  18  13       32.57      174.54    394.16 o 

  -3  18  13       53.70      171.30    389.98 o 

  -2  18  13        8.38      172.71    544.46 o 

  -1  18  13       47.95       77.74    585.44 o 

   0  18  13        0.02        0.00    616.04 o 

 -18   0  14       85.50      315.22    520.37 o 

 -17   0  14     1058.25      862.77    538.53 o 

 -16   0  14     2432.96     1667.68    561.25 o 

 -15   0  14     1994.87     2632.57    550.10 o 

 -14   0  14      903.84      584.71    479.07 o 

 -13   0  14      669.37      558.84    486.52 o 

 -12   0  14        2.64        0.00    449.84 o 

 -10   0  14      242.58      660.93    475.37 o 

  -8   0  14     2495.76     1725.03    504.72 o 

  -7   0  14     2929.03     2538.51    529.13 o 

  -6   0  14     3010.25     3797.98    531.17 o 

  -4   0  14      313.71      359.45    520.12 o 

  -3   0  14    13436.86    14202.19    431.05 o 

  -2   0  14      620.47      368.80    353.06 o 

  -1   0  14     3218.12     2814.38    374.14 o 

   0   0  14      129.71      378.55    377.03 o 

   1   0  14     7780.59     7320.27    440.97 o 

   2   0  14      571.32      706.33    387.31 o 

   3   0  14     4174.30     4296.75    437.45 o 

   4   0  14       72.71      331.09    401.97 o 

   5   0  14      661.62      777.47    418.39 o 

   6   0  14       72.90        0.00    546.62 o 

   7   0  14       95.31       17.11    561.98 o 

   8   0  14        5.21      147.93    584.68 o 

   9   0  14        7.07       56.42    624.79 o 

  10   0  14      526.15      424.38    649.10 o 

 -18   1  14      175.63      214.20    373.95 o 

 -17   1  14       21.21        0.00    494.16 o 

 -16   1  14       89.08        0.00    360.52 o 

 -15   1  14      877.36      579.32    357.53 o 

 -14   1  14      906.61      801.95    346.52 o 

 -13   1  14      320.85      235.20    330.08 o 

 -12   1  14       11.04      143.87    316.41 o 

 -11   1  14     1721.65     1595.60    333.11 o 

 -10   1  14      223.13      209.61    323.46 o 

  -9   1  14     2908.21     2558.55    351.29 o 

  -8   1  14        1.06        0.00    212.49 o 

  -7   1  14     3995.34     3915.37    251.59 o 

  -6   1  14      770.46      715.72    243.02 o 

  -5   1  14     3783.05     4443.37    283.89 o 

  -4   1  14      664.54      798.14    273.27 o 

  -3   1  14       55.12      179.82    280.19 o 

  -2   1  14       32.61       68.87    291.01 o 

  -1   1  14        1.60      126.82    301.16 o 

   0   1  14      853.51     1026.02    271.08 o 

   1   1  14     2354.33     2600.92    285.98 o 

   2   1  14      917.54     1171.69    280.40 o 

   3   1  14      363.57      342.26    280.34 o 

   4   1  14        1.34       91.39    290.85 o 

   5   1  14      356.96      523.75    299.27 o 

   6   1  14      766.61     1013.40    399.33 o 

   7   1  14     1068.82     1009.96    412.41 o 

   8   1  14      387.53      712.91    419.81 o 

   9   1  14      442.78       62.90    434.30 o 

  10   1  14        0.85       92.05    445.48 o 

 -18   2  14      637.84      250.96    384.21 o 

 -17   2  14      319.25      521.59    370.42 o 

 -16   2  14     1434.18     1184.40    370.48 o 

 -15   2  14      735.22      772.51    358.82 o 

 -14   2  14      785.62      853.81    340.43 o 

 -13   2  14     1717.34     2071.61    351.40 o 

 -12   2  14       17.74      191.38    314.65 o 

 -11   2  14      777.71      713.40    327.03 o 

 -10   2  14       35.50        0.00    475.72 o 

  -9   2  14        3.75      120.98    323.64 o 

  -8   2  14      742.17      736.91    335.33 o 

  -7   2  14      278.29      180.79    224.39 o 

  -6   2  14      729.62     1329.13    270.15 o 

  -5   2  14      264.65      469.02    249.10 o 

  -4   2  14        4.33        0.00    372.07 o 

  -3   2  14     4450.99     4396.69    311.04 o 

  -2   2  14      729.55      566.77    292.32 o 

  -1   2  14     6101.46     5875.72    333.86 o 

   0   2  14      914.49     1123.06    327.96 o 

   1   2  14     2029.33     2091.24    328.05 o 

   2   2  14      715.79      785.63    273.46 o 

   3   2  14     1377.17     1243.06    289.85 o 

   4   2  14      372.52      307.46    295.13 o 

   5   2  14      897.54      629.29    293.59 o 

   6   2  14      107.01      236.91    340.75 o 

   7   2  14        0.10        0.00    583.74 o 

   8   2  14      644.83      553.41    424.23 o 

   9   2  14       74.20        0.00    430.85 o 

  10   2  14      106.99      534.33    512.12 o 

 -18   3  14      127.78      151.35    379.38 o 

 -17   3  14        0.01      196.36    371.03 o 

 -16   3  14        0.34      183.50    553.68 o 

 -15   3  14       22.64       24.49    338.21 o 

 -14   3  14       21.40       37.24    427.12 o 

 -13   3  14     2512.42     2999.53    345.70 o 

 -12   3  14      494.10      519.22    318.93 o 

 -11   3  14      104.08      251.93    413.31 o 

 -10   3  14      926.86     1194.24    319.94 o 

  -9   3  14      646.21      837.48    331.45 o 

  -8   3  14      501.25      471.25    336.83 o 

  -7   3  14     4215.04     3810.09    365.48 o 

  -6   3  14       16.17      197.23    238.06 o 

  -5   3  14      373.73      246.83    246.48 o 

  -4   3  14      387.96      579.82    267.56 o 

  -3   3  14       18.53      201.18    274.65 o 

  -2   3  14      406.55      454.81    294.09 o 

  -1   3  14      674.96      905.15    312.03 o 

   0   3  14     2468.11     2568.88    325.74 o 

   1   3  14      634.52      372.47    316.27 o 

   2   3  14       20.87      224.93    404.78 o 

   3   3  14     1955.40     2379.78    293.07 o 

   4   3  14     1077.44      920.54    294.45 o 

   5   3  14      154.34      283.25    333.76 o 

   6   3  14      671.32     1024.30    346.33 o 

   7   3  14        8.35        0.00    566.06 o 

  10   3  14      148.32      253.10    505.12 o 

 -18   4  14      707.45      899.19    621.92 o 

 -17   4  14       25.48        0.00    369.59 o 

 -16   4  14      123.57      446.33    347.08 o 

 -15   4  14      266.33      548.96    330.20 o 

 -14   4  14      787.67      672.07    424.84 o 

 -13   4  14      769.53      555.47    322.12 o 

 -11   4  14       50.05      167.58    305.25 o 

 -10   4  14       61.62       87.69    305.66 o 

  -9   4  14        7.62       15.00    312.61 o 

  -8   4  14      164.20      578.18    330.44 o 

  -7   4  14      250.24      136.57    334.94 o 

  -6   4  14        1.65       26.81    334.17 o 

  -5   4  14       57.39       44.20    248.80 o 

  -4   4  14     1220.41     1360.69    273.46 o 

  -3   4  14      342.68      351.19    275.54 o 

  -2   4  14      819.88      870.77    293.85 o 

  -1   4  14     1633.85     1411.86    304.82 o 

   0   4  14      237.88      230.37    305.08 o 

   1   4  14      416.94      631.15    318.34 o 

   2   4  14       55.68        0.00    315.46 o 

   3   4  14        0.93      215.63    325.27 o 

   4   4  14       39.84        0.00    327.82 o 

   5   4  14       18.40       83.69    327.74 o 

   6   4  14        7.18      217.05    416.55 o 

   7   4  14        0.06      326.16    576.68 o 

   8   4  14        6.98        0.00    586.80 o 

   9   4  14       94.60      169.73    597.26 o 

 -18   5  14       15.32        0.00    613.72 o 

 -17   5  14       11.84        0.00    592.12 o 

 -16   5  14       43.22      116.01    564.23 o 

 -15   5  14       54.86       47.01    323.52 o 

 -14   5  14        6.03        0.00    312.17 o 

 -13   5  14      221.31      370.00    311.61 o 

 -12   5  14      605.54      577.15    312.44 o 

 -11   5  14      776.45      836.59    314.17 o 

 -10   5  14     1150.33     1067.12    222.94 o 

  -9   5  14     1903.03     1554.08    232.11 o 

  -8   5  14       70.54      149.67    315.08 o 

  -7   5  14     2077.80     1868.91    336.80 o 

  -6   5  14     2829.72     3002.31    355.48 o 

  -5   5  14       10.34        0.00    354.42 o 

  -4   5  14        8.69       84.20    353.99 o 

  -3   5  14      636.02      473.73    379.52 o 

  -2   5  14       48.44      288.21    508.04 o 

  -1   5  14      332.80      590.52    401.19 o 

   0   5  14       52.00      381.08    430.42 o 

   1   5  14      945.70     1030.06    413.97 o 

   2   5  14      255.08      316.86    419.58 o 

   4   5  14      122.79        0.00    641.93 o 

   5   5  14       59.48      253.37    419.78 o 

   6   5  14      486.09      452.94    416.82 o 

   8   5  14      472.20      827.42    488.65 o 

   9   5  14      143.92        0.00    854.51 o 

 -18   6  14       92.33      268.33    606.85 o 

 -17   6  14        4.15       37.29    596.38 o 

 -16   6  14        2.21       51.29    544.75 o 

 -14   6  14      152.05      130.58    537.28 o 

 -13   6  14      471.88      591.34    522.09 o 

 -12   6  14      109.51      119.38    357.90 o 

 -11   6  14      834.67      433.13    305.89 o 

 -10   6  14        0.71        8.55    268.60 o 

  -9   6  14      669.06      642.46    229.15 o 

  -8   6  14       45.84       99.01    228.56 o 

  -7   6  14       99.08        0.00    237.58 o 

  -6   6  14      649.83      744.49    336.97 o 

  -5   6  14     2875.41     3050.54    363.71 o 

  -4   6  14     1163.58     1027.01    355.31 o 

  -3   6  14       40.48      266.59    470.61 o 

  -2   6  14        6.14        0.00    572.22 o
[truncated: 91,445 more chars]
